# Supplementary material for: 1-(10H-Phenothia­zin-2-yl)ethanone
Source: Acta Crystallogr Sect E Struct Rep Online. 2011 Jan 22;67(Pt 2):o430–1. doi: 10.1107/S1600536811001851 (PMC3051484; doi:10.1107/S1600536811001851)
Supplement: Supplementary file 2 [file e-67-0o430-Isup2.hkl]

# 
# h,k,l, Fc-squared, Fo-squared, sigma(Fo-squared) and status flag 
# 
data_I
_shelx_title ' 10mz323_0m in P2(1)/c' 
_shelx_refln_list_code          4 
_shelx_F_calc_maximum      152.79 
_exptl_crystal_F_000       504.00 
_reflns_d_resolution_high  0.6855 
 
loop_ 
 _symmetry_equiv_pos_as_xyz 
 'x, y, z' 
 '-x, y+1/2, -z+1/2' 
 '-x, -y, -z' 
 'x, -y-1/2, z-1/2' 
 
_cell_length_a    14.3445 
_cell_length_b     5.5425 
_cell_length_c    15.6939 
_cell_angle_alpha  90.000 
_cell_angle_beta  114.494 
_cell_angle_gamma  90.000 
 
_shelx_F_squared_multiplier     1.000 
 
loop_ 
 _refln_index_h 
 _refln_index_k 
 _refln_index_l 
 _refln_F_squared_calc 
 _refln_F_squared_meas 
 _refln_F_squared_sigma 
 _refln_observed_status 
   2   0   0      157.28      156.63      3.81 o 
   3   0   0     2829.33     2843.20     44.82 o 
   4   0   0     2243.83     2201.10     89.04 o 
   5   0   0       74.81       58.21      5.24 o 
   6   0   0       54.27       66.87      3.58 o 
   7   0   0      387.25      416.02     14.30 o 
   8   0   0      452.07      434.04     15.26 o 
   9   0   0        8.66       10.06      1.87 o 
  10   0   0     1217.61     1233.09     63.18 o 
  11   0   0     4085.06     4158.28     73.19 o 
  12   0   0      176.83      181.19     12.64 o 
  13   0   0       50.71       41.01      7.39 o 
  14   0   0       31.26       25.27      6.44 o 
  15   0   0      813.39      884.73     31.95 o 
  16   0   0       88.52      109.67     13.11 o 
  17   0   0      107.86       98.94     13.83 o 
  18   0   0        2.70        7.39      7.63 o 
   1   1   0      123.72      120.79      2.12 o 
   2   1   0     1443.13     1515.34     12.76 o 
   3   1   0       25.49       28.29      1.72 o 
   4   1   0     1052.02     1077.92     11.98 o 
   5   1   0       33.54       34.35      2.32 o 
   6   1   0        2.05        3.87      1.08 o 
   7   1   0      312.09      341.56      7.27 o 
   8   1   0       58.29       75.82      3.85 o 
   9   1   0      545.02      527.16     10.32 o 
  10   1   0       35.86       35.67      4.55 o 
  11   1   0     1433.49     1489.12     24.89 o 
  12   1   0      821.85      824.04     15.48 o 
  13   1   0       11.03       11.62      3.09 o 
  14   1   0       98.80      120.24     16.45 o 
  15   1   0       57.02       58.07      6.79 o 
  16   1   0       36.55       28.30      9.06 o 
  17   1   0       72.22       91.79     13.59 o 
  18   1   0        0.16       10.01      8.11 o 
   0   2   0      160.69      166.30      4.80 o 
   1   2   0     1754.10     1788.82     14.85 o 
   2   2   0     1449.35     1460.13     16.24 o 
   3   2   0       10.69       12.22      1.13 o 
   4   2   0        8.80        0.16      0.83 o 
   5   2   0      403.67      432.01      7.93 o 
   6   2   0     1753.39     1800.40     26.42 o 
   7   2   0      283.63      259.68      6.72 o 
   8   2   0      267.51      235.89      6.76 o 
   9   2   0      707.29      665.83     19.04 o 
  10   2   0      275.19      259.57      7.92 o 
  11   2   0       12.87        6.67      2.78 o 
  12   2   0       39.95       32.21      3.45 o 
  13   2   0      274.07      248.40      8.46 o 
  14   2   0        0.00       -0.48      4.05 o 
  15   2   0        1.14       -2.62      3.81 o 
  16   2   0      102.27      128.50     16.45 o 
  17   2   0      149.64      157.35     18.36 o 
   1   3   0      341.81      352.67      6.15 o 
   2   3   0     1243.02     1460.78     14.55 o 
   3   3   0      574.11      571.94      8.05 o 
   4   3   0      117.44      136.12      4.70 o 
   5   3   0      476.39      459.46      6.87 o 
   6   3   0       69.68       63.13      3.88 o 
   7   3   0      720.01      694.95     13.93 o 
   8   3   0        0.26        0.81      1.28 o 
   9   3   0      269.90      209.65      7.02 o 
  10   3   0      662.65      613.96     12.90 o 
  11   3   0       19.10       17.17      5.48 o 
  12   3   0      155.34      155.37      9.35 o 
  13   3   0       28.34       26.03      4.35 o 
  14   3   0      314.93      383.66     14.69 o 
  15   3   0        2.60       -1.91      4.29 o 
  16   3   0      111.59       86.78     13.83 o 
   0   4   0      484.27      528.00     12.38 o 
   1   4   0       13.02       11.89      1.97 o 
   2   4   0      401.50      354.37      7.15 o 
   3   4   0      140.98      119.81      4.13 o 
   4   4   0      133.67      124.87      5.12 o 
   5   4   0       66.73       60.71      4.33 o 
   6   4   0        8.04        6.80      1.88 o 
   7   4   0      235.37      230.97     10.11 o 
   8   4   0       46.36       36.86     16.09 o 
   9   4   0       22.84       41.04      5.53 o 
  10   4   0       72.16       62.51      6.91 o 
  11   4   0       95.77       99.42     12.64 o 
  12   4   0       29.74       29.10      6.56 o 
  13   4   0       62.68       59.41      7.22 o 
  14   4   0       10.49       20.90      8.11 o 
  15   4   0       14.56       27.73      5.24 o 
   1   5   0       41.99       46.46      3.54 o 
   2   5   0      300.15      286.94      8.43 o 
   3   5   0      128.44      153.60      9.20 o 
   4   5   0       43.95       41.00     11.44 o 
   5   5   0       96.54       91.21      7.66 o 
   6   5   0       65.66       74.69      7.33 o 
   7   5   0        0.05       -2.53      3.34 o 
   8   5   0      113.85      144.09      9.73 o 
   9   5   0       17.44       12.87      5.01 o 
  10   5   0       38.61       20.98      6.68 o 
  11   5   0       38.49       37.29      5.96 o 
  12   5   0       11.38       19.13      4.30 o 
  13   5   0       19.44       22.43      6.68 o 
  14   5   0      208.78      237.93     17.88 o 
   1   6   0       92.60       96.20      7.33 o 
   2   6   0      117.64      120.63     10.25 o 
   3   6   0       38.32       19.07      5.24 o 
   4   6   0      614.33      603.64     24.56 o 
   5   6   0       77.87       85.35     10.73 o 
   6   6   0      192.38      190.01     14.30 o 
   7   6   0      284.61      302.30     19.07 o 
   8   6   0       70.71       70.52      8.16 o 
   9   6   0      190.44      187.21     12.22 o 
  10   6   0       90.16       85.23      8.99 o 
  11   6   0       82.94      104.80     10.20 o 
   1   7   0       88.93       86.06     11.21 o 
   2   7   0       32.30       29.09      6.68 o 
   3   7   0      115.50      123.26     14.78 o 
   4   7   0       75.91       48.63      9.06 o 
   5   7   0       30.21       40.91      5.94 o 
   6   7   0        0.85       -2.29      2.73 o 
   7   7   0      366.26      386.31     16.60 o 
   8   7   0       33.75       31.23      7.63 o 
 -18   1   1      222.88      254.38     20.50 o 
 -17   1   1        0.29       -3.25      5.96 o 
 -16   1   1       80.11       84.35      8.34 o 
 -15   1   1       11.24        3.56      2.95 o 
 -14   1   1       49.80       59.84      6.52 o 
 -13   1   1        1.10       -0.13      2.27 o 
 -12   1   1      696.60      686.92     17.52 o 
 -11   1   1      588.34      570.42     11.65 o 
 -10   1   1     1748.94     1696.49     21.27 o 
  -9   1   1       61.68       60.85      4.19 o 
  -8   1   1      230.71      235.78      6.33 o 
  -7   1   1     1507.65     1610.22     18.38 o 
  -6   1   1      441.91      535.10     10.20 o 
  -5   1   1        3.55        0.79      0.71 o 
  -4   1   1       21.53       17.55      2.44 o 
  -3   1   1      226.08      197.97      2.96 o 
  -2   1   1     1734.46     1842.22     15.34 o 
  -1   1   1     6411.61     6694.45     53.27 o 
   0   1   1      108.80       94.86      2.70 o 
   1   1   1       10.36       11.14      1.51 o 
   2   1   1        5.89        7.49      0.64 o 
   3   1   1     1494.99     1581.94     12.21 o 
   4   1   1       45.08       57.83      2.45 o 
   5   1   1     1124.70     1116.75     18.19 o 
   6   1   1      526.74      630.80     13.71 o 
   7   1   1      907.31      951.45     10.93 o 
   8   1   1      299.99      313.24     10.12 o 
   9   1   1      983.85     1006.95     22.12 o 
  10   1   1     2568.62     2567.94     28.52 o 
  11   1   1      405.60      382.07      9.49 o 
  12   1   1       13.23        9.93      1.85 o 
  13   1   1       83.27       89.96      7.80 o 
  14   1   1      168.82      194.59      9.91 o 
  15   1   1      113.18       99.65     12.87 o 
  16   1   1       30.31       31.23      6.91 o 
  17   1   1       12.64        9.54      7.39 o 
  18   1   1      285.16      324.23     23.36 o 
 -18   2   1        0.99        4.77      8.34 o 
 -17   2   1      118.27      131.60     16.69 o 
 -16   2   1      241.48      241.74     18.36 o 
 -15   2   1      102.41      113.00     14.30 o 
 -14   2   1       63.71       71.13      5.26 o 
 -13   2   1      551.83      544.19     16.36 o 
 -12   2   1      654.84      635.37     13.44 o 
 -11   2   1       46.56       55.92      4.51 o 
 -10   2   1       14.01       12.67      2.37 o 
  -9   2   1      372.54      355.77      8.79 o 
  -8   2   1       16.38       24.01      2.73 o 
  -7   2   1     1771.40     1813.61     20.90 o 
  -6   2   1      116.64      108.10      4.13 o 
  -5   2   1     2667.74     2887.65     27.48 o 
  -4   2   1      957.50      971.21      9.65 o 
  -3   2   1     1553.74     1564.53     13.60 o 
  -2   2   1      498.69      506.10      9.35 o 
  -1   2   1     1311.31     1335.66     13.66 o 
   0   2   1     2973.57     2988.02     22.25 o 
   1   2   1      182.01      170.54      4.10 o 
   2   2   1     1445.38     1450.03     12.68 o 
   3   2   1      111.95      106.17      2.63 o 
   4   2   1     3212.90     3344.78     31.81 o 
   5   2   1       27.20       34.83      4.49 o 
   6   2   1      505.01      476.39      9.85 o 
   7   2   1       95.68       86.03      4.09 o 
   8   2   1      339.52      311.63      9.57 o 
   9   2   1      366.93      380.96     12.76 o 
  10   2   1       87.21       94.40      5.02 o 
  11   2   1      134.11      129.09      5.97 o 
  12   2   1       10.76        1.45      1.53 o 
  13   2   1        9.72        3.07      2.03 o 
  14   2   1      271.14      241.98     17.40 o 
  15   2   1      129.37      136.37     15.73 o 
  16   2   1      190.36      224.82     18.36 o 
  17   2   1      167.53      165.22     19.07 o 
 -17   3   1       72.23       88.45     15.26 o 
 -16   3   1        1.76        5.72      5.48 o 
 -15   3   1       49.64       54.09      6.29 o 
 -14   3   1        0.03        4.32      4.05 o 
 -13   3   1       21.78       20.74      6.44 o 
 -12   3   1       75.60       64.33      7.63 o 
 -11   3   1       30.45       28.42      3.47 o 
 -10   3   1        5.92        3.76      1.83 o 
  -9   3   1      176.77      162.11      6.24 o 
  -8   3   1       93.71       93.45      5.19 o 
  -7   3   1       36.22       33.51      3.22 o 
  -6   3   1       13.60       15.61      2.15 o 
  -5   3   1        1.98        1.20      0.81 o 
  -4   3   1      168.76      194.18      4.68 o 
  -3   3   1      731.41      857.83     10.37 o 
  -2   3   1       83.39      113.38      3.50 o 
  -1   3   1       88.27       87.33      4.87 o 
   0   3   1       63.55       65.74      2.64 o 
   1   3   1      668.78      780.94      9.70 o 
   2   3   1      461.53      492.78      7.43 o 
   3   3   1        9.89        6.63      1.15 o 
   4   3   1      386.36      415.81      6.55 o 
   5   3   1       12.69       11.23      1.89 o 
   6   3   1      322.46      300.71      7.79 o 
   7   3   1      297.27      316.56      8.25 o 
   8   3   1        4.28       -0.95      2.50 o 
   9   3   1       24.83       13.83      5.01 o 
  10   3   1        0.74       -0.52      2.74 o 
  11   3   1        8.75        2.73      2.11 o 
  12   3   1      127.68      107.75     12.75 o 
  13   3   1       98.61       91.31      8.13 o 
  14   3   1       22.35       20.22      4.29 o 
  15   3   1       43.73       30.99      8.58 o 
  16   3   1        5.31        3.10      7.15 o 
 -16   4   1        2.77        1.91      3.34 o 
 -15   4   1       55.77       53.28      6.92 o 
 -14   4   1       72.38       76.05      7.73 o 
 -13   4   1      326.39      317.08     20.74 o 
 -12   4   1        9.99        7.51      3.37 o 
 -11   4   1       25.09       22.36      4.64 o 
 -10   4   1        4.13        6.87      3.02 o 
  -9   4   1      364.71      385.84     13.91 o 
  -8   4   1      559.07      545.73     12.10 o 
  -7   4   1     1032.25      998.12     21.56 o 
  -6   4   1       10.19       11.73      2.74 o 
  -5   4   1      335.60      313.24      8.42 o 
  -4   4   1       38.42       42.20      3.03 o 
  -3   4   1     4044.32     4038.92     33.07 o 
  -2   4   1      440.76      407.90      9.17 o 
  -1   4   1        2.31        3.16      1.09 o 
   0   4   1      365.09      340.16      6.90 o 
   1   4   1       42.01       26.28      4.34 o 
   2   4   1        6.54        3.56      1.17 o 
   3   4   1        3.26        4.55      1.23 o 
   4   4   1       70.85       61.53      3.32 o 
   5   4   1      183.02      185.47      8.59 o 
   6   4   1      300.78      281.45     10.95 o 
   7   4   1      131.97      117.75      8.82 o 
   8   4   1     4333.15     3966.36     76.53 o 
   9   4   1       74.03       66.98      7.75 o 
  10   4   1       23.95       25.54      4.28 o 
  11   4   1       27.53       24.43      4.41 o 
  12   4   1      142.09      133.45     11.68 o 
  13   4   1       33.48       33.54      5.70 o 
  14   4   1      131.65      148.66     10.10 o 
  15   4   1       26.08       18.22      7.39 o 
 -14   5   1      970.61     1040.88     39.10 o 
 -13   5   1       43.28       43.21      6.30 o 
 -12   5   1       95.57       88.69     13.35 o 
 -11   5   1      100.21       98.48      9.52 o 
 -10   5   1       32.65       20.14      4.46 o 
  -9   5   1      566.75      513.02     30.52 o 
  -8   5   1      163.28      173.36      9.83 o 
  -7   5   1        0.63        3.58      2.34 o 
  -6   5   1      337.89      356.79     40.65 o 
  -5   5   1       11.29       11.23      2.75 o 
  -4   5   1      224.21      226.18      7.71 o 
  -3   5   1     2169.98     2186.84     23.02 o 
  -2   5   1        6.29        3.69      1.44 o 
  -1   5   1      230.20      235.52      6.54 o 
   0   5   1       10.28        5.02      2.08 o 
   1   5   1      372.58      374.04      9.39 o 
   2   5   1      837.78      822.95     17.81 o 
   3   5   1      301.75      282.63      9.84 o 
   4   5   1       72.40       75.57      9.77 o 
   5   5   1       88.85      100.13     11.44 o 
   6   5   1      149.54      130.65     11.21 o 
   7   5   1      217.62      248.66     16.21 o 
   8   5   1       44.70       46.88      6.32 o 
   9   5   1      188.96      176.40     10.17 o 
  10   5   1       56.07       37.04      5.46 o 
  11   5   1      222.00      215.83     11.88 o 
  12   5   1      225.45      245.78     13.04 o 
  13   5   1       51.30       51.49      6.64 o 
  14   5   1      139.37      131.60     14.30 o 
 -12   6   1      116.13      116.82     15.50 o 
 -11   6   1        0.09        4.46      3.32 o 
 -10   6   1        0.41       -2.86      4.29 o 
  -9   6   1       36.52       33.62      8.34 o 
  -8   6   1        4.56       -0.72      3.03 o 
  -7   6   1        2.14        1.44      2.98 o 
  -6   6   1       20.29       13.35      5.24 o 
  -5   6   1      322.63      307.39     20.98 o 
  -4   6   1      251.34      231.43     14.54 o 
  -3   6   1       70.18       60.84     10.85 o 
  -2   6   1        0.95        3.26      2.17 o 
  -1   6   1       78.93       68.19      5.37 o 
   0   6   1       13.89        9.94      2.92 o 
   1   6   1      197.92      191.04      8.73 o 
   2   6   1      210.96      202.20      9.93 o 
   3   6   1      513.45      461.75     23.96 o 
   4   6   1       13.87       13.44      4.29 o 
   5   6   1       18.38       12.28      3.79 o 
   6   6   1       22.84       26.26      4.85 o 
   7   6   1       30.97       36.77      8.23 o 
   8   6   1        0.12       -2.41      3.58 o 
   9   6   1       95.12      107.77     10.02 o 
  10   6   1       14.22        8.78      6.79 o 
  11   6   1        0.01       -0.18      3.03 o 
  -9   7   1        0.94       -1.43      4.29 o 
  -8   7   1      120.67      130.01     14.42 o 
  -7   7   1        5.80        2.49      3.36 o 
  -6   7   1      260.72      331.62     19.55 o 
  -1   7   1      274.18      301.58     17.88 o 
   0   7   1       34.61       31.71      6.68 o 
   1   7   1       79.04       92.02     12.16 o 
   2   7   1        3.17       -2.38      2.38 o 
   3   7   1      240.02      236.55     17.17 o 
   4   7   1       15.63        9.46      3.53 o 
   5   7   1      178.97      170.05     24.91 o 
   6   7   1      234.09      247.47     13.23 o 
   7   7   1        0.55        3.32      2.82 o 
   8   7   1        0.32        7.15      5.48 o 
  -3   8   1       49.56       36.00      6.20 o 
 -19   0   2        0.02        2.86      7.39 o 
 -18   0   2        1.43        8.82      6.44 o 
 -17   0   2       63.15       53.88      9.77 o 
 -16   0   2        4.25        2.15      4.29 o 
 -15   0   2       35.71       36.71      7.63 o 
 -14   0   2        0.37        3.34      3.81 o 
 -13   0   2       74.75       76.29     10.25 o 
 -12   0   2     2712.24     2722.36     56.03 o 
 -11   0   2      772.92      767.60     21.46 o 
 -10   0   2     1994.04     2051.24     27.15 o 
  -9   0   2      426.89      464.43     12.40 o 
  -8   0   2      854.62      895.09     16.57 o 
  -7   0   2     2162.97     2090.85     24.94 o 
  -6   0   2      201.28      224.92      5.67 o 
  -5   0   2     2287.45     2242.24     26.34 o 
  -4   0   2       79.41       68.29      2.86 o 
  -3   0   2      115.27      130.54      3.36 o 
  -2   0   2     6119.96     6360.97    131.84 o 
  -1   0   2       32.00       38.51      1.55 o 
   0   0   2     7253.42     7361.06     63.89 o 
   1   0   2     3918.54     4017.92     36.50 o 
   2   0   2     1942.47     2049.87     26.82 o 
   3   0   2     1668.28     1697.74     25.03 o 
   4   0   2       66.05       91.38      3.32 o 
   5   0   2     4719.92     5153.98    153.30 o 
   6   0   2      417.09      342.20      7.73 o 
   7   0   2      283.78      336.10      8.08 o 
   8   0   2      890.69      872.34     14.95 o 
   9   0   2      181.31      167.31      6.68 o 
  10   0   2       34.73       37.50      5.01 o 
  11   0   2      335.02      324.71     15.97 o 
  12   0   2        0.12       -2.86      2.86 o 
  13   0   2       96.67      107.04     11.92 o 
  14   0   2      406.30      459.89     21.93 o 
  15   0   2       69.80       66.04     10.01 o 
 -19   1   2      177.84      169.75     20.03 o 
 -18   1   2      103.68      100.80     10.02 o 
 -17   1   2      261.95      288.57     15.14 o 
 -16   1   2       46.43       40.33      5.87 o 
 -15   1   2        6.48        0.38      3.58 o 
 -14   1   2       89.55       93.45      8.17 o 
 -13   1   2        7.14        2.98      2.53 o 
 -12   1   2      114.32      114.62      5.84 o 
 -11   1   2      120.05      124.59      5.82 o 
 -10   1   2      122.79      113.97      4.94 o 
  -9   1   2      468.57      467.32      9.47 o 
  -8   1   2      727.11      726.18     13.38 o 
  -7   1   2      200.57      214.50      3.82 o 
  -6   1   2     5248.37     5706.60     38.80 o 
  -5   1   2      353.58      370.93      5.32 o 
  -4   1   2       61.73       59.56      2.00 o 
  -3   1   2      317.61      347.61      4.41 o 
  -2   1   2      993.76      975.06      8.50 o 
  -1   1   2     9261.89     9583.11     68.31 o 
   0   1   2      258.10      298.81      3.39 o 
   1   1   2       54.13       57.87      2.94 o 
   2   1   2     3086.51     3092.22     30.73 o 
   3   1   2        0.07       -0.15      0.35 o 
   4   1   2     1058.63     1105.31     10.10 o 
   5   1   2     5779.02     6244.68     44.94 o 
   6   1   2        0.63        1.98      1.22 o 
   7   1   2      435.53      451.02      6.42 o 
   8   1   2        5.66        3.27      0.98 o 
   9   1   2     1199.60     1242.68     17.31 o 
  10   1   2       77.91       67.41      4.63 o 
  11   1   2       26.56       20.40      2.53 o 
  12   1   2       13.83       15.03      3.36 o 
  13   1   2      112.77      107.08     17.64 o 
  14   1   2       31.25       22.65      6.68 o 
  15   1   2       45.79       52.93      9.77 o 
  16   1   2       31.68       30.28      7.63 o 
  17   1   2       31.18       20.74      8.58 o 
  18   1   2        2.49       17.88      7.15 o 
 -18   2   2       22.51       44.11     11.21 o 
 -17   2   2       39.67       37.67      9.06 o 
 -16   2   2      135.68      163.57     10.71 o 
 -15   2   2       10.03        7.37      3.03 o 
 -14   2   2       24.55       23.38      3.35 o 
 -13   2   2      124.56      116.15      8.89 o 
 -12   2   2       11.32        8.29      2.32 o 
 -11   2   2        4.54        3.59      1.82 o 
 -10   2   2      120.06      106.86      5.10 o 
  -9   2   2      424.72      409.82      9.33 o 
  -8   2   2      620.99      680.94     11.90 o 
  -7   2   2      134.47      153.02      5.50 o 
  -6   2   2      876.63      947.97     13.23 o 
  -5   2   2     1400.38     1488.76     14.98 o 
  -4   2   2     1506.42     1638.39     14.43 o 
  -3   2   2        8.75        9.12      1.84 o 
  -2   2   2      146.09      176.49      3.66 o 
  -1   2   2      703.68      744.94      8.14 o 
   0   2   2      120.11      114.67      2.74 o 
   1   2   2     2167.20     2362.68     18.41 o 
   2   2   2       93.06      104.37      2.80 o 
   3   2   2     1520.56     1714.89     21.14 o 
   4   2   2      268.60      319.96      4.79 o 
   5   2   2      166.75      166.36      4.67 o 
   6   2   2        5.04        1.99      1.00 o 
   7   2   2       13.92       12.15      1.81 o 
   8   2   2      359.72      340.62      8.35 o 
   9   2   2      164.75      162.82      6.12 o 
  10   2   2      402.65      400.24      9.83 o 
  11   2   2       32.92       40.15      6.79 o 
  12   2   2       90.10       92.69      6.66 o 
  13   2   2        6.45       13.83      5.24 o 
  14   2   2        0.23       -3.34      3.81 o 
  15   2   2        2.57        6.44      5.01 o 
  16   2   2       65.18       82.01     13.35 o 
  17   2   2       63.75      102.28     15.97 o 
 -17   3   2      252.59      282.27     21.69 o 
 -16   3   2      254.12      253.43     19.55 o 
 -15   3   2      211.52      190.72     16.45 o 
 -14   3   2       97.71      101.16      8.99 o 
 -13   3   2      347.39      328.20     10.34 o 
 -12   3   2      161.62      179.20      7.22 o 
 -11   3   2      134.92      106.82      7.25 o 
 -10   3   2      794.18      698.44     13.87 o 
  -9   3   2        0.09       -0.26      1.31 o 
  -8   3   2      589.07      557.47     14.65 o 
  -7   3   2        0.24       -0.87      1.11 o 
  -6   3   2      246.92      217.16      4.66 o 
  -5   3   2        4.72        2.53      0.77 o 
  -4   3   2     1424.11     1400.84     14.68 o 
  -3   3   2       70.36       70.50      2.91 o 
  -2   3   2     2255.54     2359.57     23.54 o 
  -1   3   2        6.78       16.16      1.66 o 
   0   3   2      411.66      344.73      9.83 o 
   1   3   2      571.72      567.04     11.57 o 
   2   3   2      993.64      963.49     13.96 o 
   3   3   2     2361.56     2463.51     23.32 o 
   4   3   2      553.43      576.47      9.39 o 
   5   3   2      406.76      381.53     12.21 o 
   6   3   2     1250.30     1199.35     16.32 o 
   7   3   2     2487.49     2369.98     40.17 o 
   8   3   2       81.67       88.57      7.15 o 
   9   3   2       29.69       26.32      4.18 o 
  10   3   2       34.52       30.04      4.58 o 
  11   3   2      462.20      469.72     15.61 o 
  12   3   2        6.46        4.97      3.10 o 
  13   3   2      400.87      431.67     15.55 o 
  14   3   2      264.65      296.34     21.22 o 
  15   3   2      153.88      146.86     17.40 o 
  16   3   2       33.13       36.24     10.73 o 
 -16   4   2       87.82       82.79      8.45 o 
 -15   4   2        9.39        5.24      4.77 o 
 -14   4   2       21.83       10.49      6.20 o 
 -13   4   2       42.19       41.56      5.98 o 
 -12   4   2       26.47       24.28      4.62 o 
 -11   4   2        4.32        1.21      2.44 o 
 -10   4   2      412.79      399.57     14.33 o 
  -9   4   2      873.22      911.00     16.64 o 
  -8   4   2      126.33      141.32      6.20 o 
  -7   4   2      163.89      162.64      6.43 o 
  -6   4   2       45.01       53.69      4.26 o 
  -5   4   2      928.98      945.46     12.47 o 
  -4   4   2     1232.07     1215.93     14.55 o 
  -3   4   2       13.16        9.20      1.67 o 
  -2   4   2       37.85       39.25      2.91 o 
  -1   4   2      114.98      110.06      3.94 o 
   0   4   2       33.85       40.93      2.90 o 
   1   4   2      533.14      548.32     11.63 o 
   2   4   2      188.43      188.58      5.57 o 
   3   4   2       28.13       31.43      3.81 o 
   4   4   2      133.09      134.05      9.30 o 
   5   4   2      102.04       84.72      8.23 o 
   6   4   2      210.97      218.01     14.42 o 
   7   4   2      551.74      573.46     16.60 o 
   8   4   2        9.18       11.86      3.15 o 
   9   4   2      112.19      111.31      8.84 o 
  10   4   2       48.23       42.56      5.61 o 
  11   4   2        0.02       -2.26      3.58 o 
  12   4   2      293.56      301.32     18.83 o 
  13   4   2      127.81      162.62     14.66 o 
  14   4   2       96.13      111.02     12.99 o 
  15   4   2        0.52        7.39      2.86 o 
 -15   5   2      167.08      190.72     15.02 o 
 -14   5   2       73.72       94.41     14.30 o 
 -13   5   2       21.19       18.83      6.91 o 
 -12   5   2        0.09       -2.33      5.48 o 
 -11   5   2      251.46      232.42     19.07 o 
 -10   5   2      935.98      937.21     24.44 o 
  -9   5   2       76.91       78.76      8.01 o 
  -8   5   2       48.26       41.19      5.56 o 
  -7   5   2       48.66       58.09      9.18 o 
  -6   5   2        4.04        6.29      1.89 o 
  -5   5   2       75.47       66.83      5.08 o 
  -4   5   2     1157.25     1106.64     18.18 o 
  -3   5   2      501.34      501.63      9.64 o 
  -2   5   2      463.09      466.92      9.32 o 
  -1   5   2        0.06        0.72      1.33 o 
   0   5   2      299.43      292.23      7.18 o 
   1   5   2     1566.12     1550.29     21.80 o 
   2   5   2      300.08      293.51      8.68 o 
   3   5   2        4.21        3.84      2.98 o 
   4   5   2       29.48       35.24      5.05 o 
   5   5   2       10.32        7.38      2.95 o 
   6   5   2      128.91      123.30     14.66 o 
   7   5   2      178.76      179.15     10.93 o 
   8   5   2        4.62        5.63      2.27 o 
   9   5   2        1.57        2.22      2.02 o 
  10   5   2        3.32        5.38      2.56 o 
  11   5   2      269.47      282.48     13.89 o 
  12   5   2       21.10       26.58      4.80 o 
  13   5   2       44.37       33.62      7.15 o 
 -12   6   2       11.10        5.01      5.72 o 
 -11   6   2       81.21       89.86      9.44 o 
 -10   6   2        7.35        8.29      5.36 o 
  -9   6   2       99.84       94.06      9.44 o 
  -8   6   2       88.91       95.75      9.27 o 
  -7   6   2      159.69      150.59     10.24 o 
  -6   6   2        0.40        0.06      2.44 o 
  -5   6   2      131.60      143.91      9.10 o 
  -4   6   2       20.23       22.60      3.72 o 
  -3   6   2      217.57      225.94     10.11 o 
  -2   6   2        9.07        3.45      1.66 o 
  -1   6   2      206.44      204.67      7.89 o 
   0   6   2        0.36       -1.55      1.85 o 
   1   6   2     1209.91     1177.36     20.14 o 
   2   6   2      162.12      155.79     15.14 o 
   3   6   2       60.17       60.55     13.71 o 
   4   6   2      196.60      192.78     10.51 o 
   5   6   2       27.95       24.25      4.68 o 
   6   6   2        0.10       -2.23      2.23 o 
   7   6   2       35.71       29.33      6.68 o 
   8   6   2      494.91      512.75     19.13 o 
   9   6   2        6.30       10.33      3.66 o 
  10   6   2      137.58      144.76     13.35 o 
  -9   7   2        0.00       -1.43      4.05 o 
  -8   7   2        0.64       -3.58      3.58 o 
  -6   7   2       48.73       49.59     11.21 o 
  -5   7   2      152.61      135.18     16.45 o 
  -4   7   2       78.86       80.82     13.11 o 
  -3   7   2        3.98        7.87      5.01 o 
  -2   7   2       19.30       13.35      6.20 o 
   0   7   2      106.97      112.29     13.11 o 
   1   7   2       33.76       33.85      7.15 o 
   2   7   2       11.31       11.18      4.17 o 
   3   7   2        9.59       12.30      7.87 o 
   4   7   2       49.01       49.20      9.77 o 
   5   7   2       63.29       72.61      8.17 o 
   6   7   2       10.62        7.60      3.08 o 
   7   7   2       10.50       15.97      5.72 o 
 -19   1   3      164.85      165.40     25.03 o 
 -18   1   3        7.47        6.05      4.53 o 
 -17   1   3      186.01      201.33     11.29 o 
 -16   1   3        5.28        4.79      2.91 o 
 -15   1   3      102.68      104.28      8.99 o 
 -14   1   3      472.98      465.72     15.56 o 
 -13   1   3      581.56      584.76     12.59 o 
 -12   1   3      942.48      932.68     15.79 o 
 -11   1   3      407.54      390.47     11.96 o 
 -10   1   3      451.23      412.97      9.27 o 
  -9   1   3      531.65      495.28      7.11 o 
  -8   1   3      132.21      161.61      3.71 o 
  -7   1   3     1085.18     1089.82     11.04 o 
  -6   1   3      348.27      317.74      5.70 o 
  -5   1   3     2023.05     2003.18     16.29 o 
  -4   1   3        1.97        4.03      0.72 o 
  -3   1   3     2280.21     2332.62     20.13 o 
  -2   1   3    23345.19    22629.89    490.22 o 
  -1   1   3      427.13      360.59      4.42 o 
   0   1   3     3613.47     3551.91     39.65 o 
   1   1   3      891.38      947.48     15.97 o 
   2   1   3      736.63      718.00     12.96 o 
   3   1   3      297.27      352.49      4.73 o 
   4   1   3     3788.19     4076.67     28.99 o 
   5   1   3      445.06      485.00      6.52 o 
   6   1   3     1322.08     1291.16     12.74 o 
   7   1   3       20.52       20.91      1.86 o 
   8   1   3      414.36      408.37     15.63 o 
   9   1   3     1410.92     1398.31     18.92 o 
  10   1   3       88.87       81.14      4.77 o 
  11   1   3      506.16      455.58     10.64 o 
  12   1   3      253.46      240.97     12.99 o 
  13   1   3      166.24      178.09     13.83 o 
  14   1   3      201.81      269.40     17.64 o 
  15   1   3      306.31      364.28     21.22 o 
  16   1   3       12.12       29.80      8.34 o 
  17   1   3        9.95       15.02      7.63 o 
 -18   2   3       49.47       50.30     11.21 o 
 -17   2   3        0.72        1.68     10.25 o 
 -16   2   3      191.34      208.24     19.55 o 
 -15   2   3        7.92       17.04      4.13 o 
 -14   2   3      417.98      412.76     11.34 o 
 -13   2   3        2.36        1.13      2.74 o 
 -12   2   3      924.26      864.12     15.80 o 
 -11   2   3        4.46        7.60      1.95 o 
 -10   2   3      202.57      209.71      7.02 o 
  -9   2   3      471.18      485.01     10.16 o 
  -8   2   3      442.86      433.32      9.26 o 
  -7   2   3      739.08      738.52     11.96 o 
  -6   2   3       74.66       57.78      2.36 o 
  -5   2   3     1412.19     1457.77     13.61 o 
  -4   2   3       65.00       74.83      3.54 o 
  -3   2   3      688.11      691.69      9.19 o 
  -2   2   3      235.31      267.92      5.23 o 
  -1   2   3      373.49      375.51      5.37 o 
   0   2   3     3012.22     3510.53     32.48 o 
   1   2   3      473.15      452.72      5.60 o 
   2   2   3      413.23      429.98      6.06 o 
   3   2   3       70.21       88.66      2.65 o 
   4   2   3       18.87       16.81      1.35 o 
   5   2   3      500.14      448.13      8.42 o 
   6   2   3       62.52       53.98      3.27 o 
   7   2   3      443.71      453.70      9.22 o 
   8   2   3        7.14        3.31      2.65 o 
   9   2   3     1796.55     1744.47     31.35 o 
  10   2   3       21.58       19.99      3.43 o 
  11   2   3       35.81       26.38      4.01 o 
  12   2   3      255.69      273.88     11.11 o 
  13   2   3       17.01        6.68      5.01 o 
  14   2   3       34.08       31.47      7.63 o 
  15   2   3       27.86       24.08      7.15 o 
 -17   3   3        3.62       10.01      6.91 o 
 -16   3   3       90.89       68.42     11.68 o 
 -15   3   3      102.39      114.97      9.67 o 
 -14   3   3        4.18        2.63      2.59 o 
 -13   3   3        0.31        2.38      1.82 o 
 -12   3   3      128.21      117.71      6.24 o 
 -11   3   3      478.89      419.71     10.93 o 
 -10   3   3      185.91      159.09      6.54 o 
  -9   3   3      169.44      151.18      6.21 o 
  -8   3   3       24.59       25.14      2.98 o 
  -7   3   3       48.36       39.18      3.57 o 
  -6   3   3       19.62       15.99      1.63 o 
  -5   3   3        6.36        6.06      1.21 o 
  -4   3   3        8.01        4.77      1.45 o 
  -3   3   3      689.62      688.11      9.34 o 
  -2   3   3       48.38       57.76      2.86 o 
  -1   3   3      493.09      531.97      8.86 o 
   0   3   3      308.27      351.61      6.08 o 
   1   3   3      269.97      337.02      5.87 o 
   2   3   3      172.34      190.43      4.20 o 
   3   3   3       40.22       33.12      2.08 o 
   4   3   3       33.36       38.98      2.17 o 
   5   3   3       31.13       27.01      9.54 o 
   6   3   3      331.65      321.93     11.20 o 
   7   3   3       93.99       90.05      7.42 o 
   8   3   3       62.92       61.84      9.42 o 
   9   3   3      180.41      161.29      8.52 o 
  10   3   3       62.13       56.41      6.38 o 
  11   3   3       31.67       30.73      4.58 o 
  12   3   3        3.87        7.30      2.74 o 
  13   3   3       46.74       38.36      5.15 o 
  14   3   3      127.68      122.78     15.73 o 
  15   3   3       64.86       91.31     14.30 o 
 -16   4   3        3.32       12.40      5.48 o 
 -15   4   3       74.94       77.59      8.35 o 
 -14   4   3       82.86       90.96      8.79 o 
 -13   4   3       10.56        7.99      3.20 o 
 -12   4   3      701.73      662.14     19.70 o 
 -11   4   3       51.54       39.76      4.28 o 
 -10   4   3      152.52      131.89      6.93 o 
  -9   4   3      428.91      394.56     10.62 o 
  -8   4   3        5.89        3.53      1.98 o 
  -7   4   3       99.48       87.00      5.63 o 
  -6   4   3        8.67        8.57      2.47 o 
  -5   4   3      458.68      438.82      8.23 o 
  -4   4   3      818.11      875.24     12.10 o 
  -3   4   3      175.73      180.92      5.23 o 
  -2   4   3      425.14      442.82      8.17 o 
  -1   4   3      197.31      192.91      5.18 o 
   0   4   3       12.35       11.28      1.49 o 
   1   4   3      227.16      257.44      5.93 o 
   2   4   3        5.88        5.23      1.48 o 
   3   4   3      641.59      625.47     11.89 o 
   4   4   3        3.67       -0.57      1.66 o 
   5   4   3      120.64      114.88      7.64 o 
   6   4   3     1331.03     1320.00     26.30 o 
   7   4   3        2.43        4.42      2.23 o 
   8   4   3      157.46      142.31      9.16 o 
   9   4   3       42.48       36.26      5.27 o 
  10   4   3        8.20        2.98      5.84 o 
  11   4   3       87.27       82.49      8.11 o 
  12   4   3       84.85       71.40      7.66 o 
  13   4   3       40.24       39.54      5.84 o 
  14   4   3      159.46      143.04     12.16 o 
 -14   5   3      135.38      155.93     21.58 o 
 -13   5   3      121.23      124.80     10.86 o 
 -12   5   3       26.65       22.80     12.04 o 
 -11   5   3      567.17      573.01     19.13 o 
 -10   5   3      241.00      239.46     12.40 o 
  -9   5   3      697.60      715.16     30.52 o 
  -8   5   3        7.29        7.48      6.91 o 
  -7   5   3       15.78       17.62      2.88 o 
  -6   5   3      181.61      180.03      7.21 o 
  -5   5   3        0.25        2.06      1.60 o 
  -4   5   3      214.49      218.67      6.32 o 
  -3   5   3       31.17       29.32      2.94 o 
  -2   5   3      193.99      200.22      6.06 o 
  -1   5   3      687.78      670.65     12.63 o 
   0   5   3     1518.49     1502.23     21.59 o 
   1   5   3      200.86      229.46      7.69 o 
   2   5   3     1746.33     1582.07     22.36 o 
   3   5   3       17.31       15.24      3.53 o 
   4   5   3      192.02      183.45      9.52 o 
   5   5   3      171.89      170.46      9.44 o 
   6   5   3       27.63       40.40      5.72 o 
   7   5   3       22.71       11.76      7.87 o 
   8   5   3       77.60       82.22      8.17 o 
   9   5   3       38.66       29.78      7.27 o 
  10   5   3      246.10      250.27     12.80 o 
  11   5   3      215.88      240.97     15.50 o 
  12   5   3        8.02       16.23      3.39 o 
  13   5   3       87.73       68.90      9.06 o 
 -12   6   3        1.44       -0.63      8.11 o 
 -11   6   3        1.38        2.26      3.37 o 
 -10   6   3      114.89      130.65     11.11 o 
  -9   6   3      341.08      369.50     15.67 o 
  -8   6   3       42.16       36.37      5.87 o 
  -7   6   3       12.05       15.28      3.70 o 
  -6   6   3        0.02        3.52      2.27 o 
  -5   6   3      102.31      103.49      8.55 o 
  -4   6   3       20.89       18.99      4.89 o 
  -3   6   3       11.60       17.04      3.79 o 
  -2   6   3        3.80        3.16      2.74 o 
  -1   6   3        2.21        1.06      1.58 o 
   0   6   3      817.31      814.94     32.54 o 
   1   6   3       49.09       41.66      5.65 o 
   2   6   3      265.10      228.13     24.08 o 
   3   6   3      132.39      104.80      8.84 o 
   4   6   3       32.86       28.99      6.20 o 
   5   6   3       12.37       10.53      3.60 o 
   6   6   3        3.28        3.23      2.44 o 
   7   6   3       26.53       21.10      4.52 o 
   8   6   3       97.06       87.52     11.21 o 
   9   6   3        0.03        8.05      2.67 o 
  10   6   3       39.98       43.46      6.69 o 
  -8   7   3       89.36      120.40     16.93 o 
  -7   7   3      202.18      188.58     19.79 o 
  -6   7   3      254.85      249.85     19.31 o 
  -5   7   3       45.30       38.14      8.82 o 
  -4   7   3      292.44      327.33     20.98 o 
  -3   7   3        0.71       -2.86      4.05 o 
  -2   7   3      240.62      252.00     17.40 o 
  -1   7   3        0.82        0.48      3.34 o 
   0   7   3       47.24       45.56      6.68 o 
   1   7   3       32.62       26.21      5.36 o 
   2   7   3        2.82        2.05      2.78 o 
   3   7   3       10.11       10.39      3.17 o 
   4   7   3      121.84      119.49     10.53 o 
   5   7   3        0.48        1.01      2.81 o 
   6   7   3       80.12       80.45      8.82 o 
   7   7   3       28.56       20.26      6.68 o 
 -19   0   4      154.68      172.84     19.07 o 
 -18   0   4       22.18       27.89      7.87 o 
 -17   0   4        6.71       -1.19      4.29 o 
 -16   0   4       10.43       16.45      5.96 o 
 -15   0   4     1764.67     1848.12     48.40 o 
 -14   0   4     2626.85     2559.77     57.46 o 
 -13   0   4     1716.52     1793.53     44.58 o 
 -12   0   4     3405.03     3465.95     66.28 o 
 -11   0   4        7.71        7.72      1.90 o 
 -10   0   4      559.18      558.21     12.02 o 
  -9   0   4      258.45      245.98      7.26 o 
  -8   0   4       95.24       84.47      4.18 o 
  -7   0   4      338.08      377.06      8.47 o 
  -6   0   4      398.22      388.84      8.18 o 
  -5   0   4        8.13       18.36      2.00 o 
  -4   0   4    13627.88    14264.28    125.66 o 
  -3   0   4     8292.60     8472.85     90.95 o 
  -2   0   4    13947.74    13936.96    217.31 o 
  -1   0   4     7314.34     7484.48     70.45 o 
   0   0   4      188.78      183.57      4.37 o 
   1   0   4     1388.98     1450.02     16.85 o 
   2   0   4      508.23      499.81      8.42 o 
   3   0   4     1898.61     2015.37     23.01 o 
   4   0   4     1989.52     2187.77     25.37 o 
   5   0   4      141.69      130.69      4.85 o 
   6   0   4      619.38      668.06     12.42 o 
   7   0   4      961.17      942.77     15.99 o 
   8   0   4      164.37      139.41      5.72 o 
   9   0   4     1522.16     1461.62     22.70 o 
  10   0   4        9.29       10.25      3.81 o 
  11   0   4     1114.70     1149.36     32.90 o 
  12   0   4      120.25      132.08     10.73 o 
  13   0   4      156.54      171.89     12.87 o 
 -20   1   4        2.33        0.24      7.39 o 
 -19   1   4        0.40        1.67      7.39 o 
 -18   1   4      151.41      163.06     12.38 o 
 -17   1   4      144.55      128.13     10.44 o 
 -16   1   4       45.88       43.34      6.49 o 
 -15   1   4       21.19       14.66      4.21 o 
 -14   1   4      178.74      187.02     15.97 o 
 -13   1   4       67.23       59.23      5.48 o 
 -12   1   4        0.00        2.75      1.53 o 
 -11   1   4      101.89       96.72      5.16 o 
 -10   1   4       78.23       64.90      4.06 o 
  -9   1   4       39.01       45.73      2.31 o 
  -8   1   4      116.33       98.33      3.02 o 
  -7   1   4      134.28      139.72      3.49 o 
  -6   1   4       96.39      102.82      2.87 o 
  -5   1   4      516.58      530.21      6.82 o 
  -4   1   4     2814.47     2876.02     24.74 o 
  -3   1   4    18103.56    18707.70    240.43 o 
  -2   1   4     7582.67     7872.12     53.37 o 
  -1   1   4      842.86      872.15      8.26 o 
   0   1   4       83.75       77.92      2.70 o 
   1   1   4        0.04       -0.60      0.60 o 
   2   1   4      223.41      223.34      3.51 o 
   3   1   4       77.76       76.37      3.05 o 
   4   1   4       29.93       37.16      1.89 o 
   5   1   4       49.59       61.93      2.37 o 
   6   1   4        9.72       15.20      1.46 o 
   7   1   4      681.28      684.93      9.19 o 
   8   1   4     1605.12     1609.30     20.30 o 
   9   1   4      631.24      613.43     11.82 o 
  10   1   4       45.05       24.25      3.36 o 
  11   1   4       18.64       12.49      1.96 o 
  12   1   4      193.77      203.12     14.54 o 
  13   1   4       34.61       30.28      6.91 o 
  14   1   4        0.23        1.91      3.81 o 
  15   1   4        1.60       -2.15      4.53 o 
 -18   2   4       16.65       14.89      5.48 o 
 -17   2   4      104.64      107.78      9.67 o 
 -16   2   4       38.95       30.59      5.15 o 
 -15   2   4       27.87       21.23      4.52 o 
 -14   2   4        7.44        5.25      2.16 o 
 -13   2   4       28.92       28.58      3.60 o 
 -12   2   4      190.36      157.50      6.55 o 
 -11   2   4       12.34       10.32      2.10 o 
 -10   2   4      264.34      269.08      7.87 o 
  -9   2   4        0.08       -0.07      1.21 o 
  -8   2   4       11.88       17.76      1.49 o 
  -7   2   4     1075.98     1094.47     11.83 o 
  -6   2   4      848.79      920.35     11.46 o 
  -5   2   4      196.58      183.14      4.08 o 
  -4   2   4      104.64      123.16      3.30 o 
  -3   2   4      361.57      394.74      6.54 o 
  -2   2   4      388.00      414.68      6.85 o 
  -1   2   4      548.72      635.44      7.51 o 
   0   2   4        9.85       18.93      1.14 o 
   1   2   4       41.87       33.88      2.59 o 
   2   2   4     1006.58     1073.90     13.55 o 
   3   2   4      254.43      216.27      9.62 o 
   4   2   4       65.75       55.00      2.70 o 
   5   2   4      423.80      431.00      6.34 o 
   6   2   4       17.74       18.07      2.60 o 
   7   2   4      145.93      130.95      7.03 o 
   8   2   4     2069.46     2061.71     32.07 o 
   9   2   4      194.42      191.89     17.40 o 
  10   2   4       13.13        2.15      3.10 o 
  11   2   4        0.05       -0.94      2.15 o 
  12   2   4        0.08       -0.85      3.46 o 
  13   2   4      197.98      210.75     16.45 o 
  14   2   4       19.89       20.50      6.91 o 
  15   2   4       80.67      121.11     15.73 o 
  16   2   4       88.48       95.60     14.78 o 
 -17   3   4        0.27        5.72      5.72 o 
 -16   3   4      100.70      101.32     13.59 o 
 -15   3   4      517.73      539.25     14.13 o 
 -14   3   4      334.06      331.70     11.16 o 
 -13   3   4      206.53      176.91      8.20 o 
 -12   3   4       27.23       29.12      3.71 o 
 -11   3   4       30.79       41.38      4.17 o 
 -10   3   4       47.83       61.87      4.80 o 
  -9   3   4      751.32      735.69     23.16 o 
  -8   3   4       45.18       39.82      3.74 o 
  -7   3   4      565.83      580.33      8.61 o 
  -6   3   4      303.32      324.21      6.32 o 
  -5   3   4     2853.15     2825.88     26.10 o 
  -4   3   4      648.14      690.89      9.58 o 
  -3   3   4      728.98      746.32      9.93 o 
  -2   3   4      369.40      400.36      6.80 o 
  -1   3   4      827.90      766.63      9.69 o 
   0   3   4       10.37       31.49      2.15 o 
   1   3   4       75.09       60.76      2.40 o 
   2   3   4     1120.64     1115.37     11.53 o 
   3   3   4      405.18      390.37      8.31 o 
   4   3   4      679.98      673.54     20.01 o 
   5   3   4        1.62       -0.05      1.55 o 
   6   3   4     2861.27     2835.95     61.63 o 
   7   3   4      116.92      104.65      7.04 o 
   8   3   4      271.19      256.12     10.75 o 
   9   3   4       13.84       15.01      3.48 o 
  10   3   4       57.11       69.28      7.03 o 
  11   3   4       13.07        7.69      2.48 o 
  12   3   4       45.01       33.30      4.81 o 
  13   3   4        2.27        3.41      2.29 o 
  14   3   4      138.09      165.69     18.36 o 
  15   3   4       53.84       66.75     13.11 o 
 -16   4   4      100.47      113.47     10.54 o 
 -15   4   4       20.85       18.76      4.58 o 
 -14   4   4       77.93       80.11      8.42 o 
 -13   4   4        1.96       -1.04      2.11 o 
 -12   4   4       90.22       77.90      6.20 o 
 -11   4   4        2.11       -0.82      3.28 o 
 -10   4   4      236.39      232.28      8.46 o 
  -9   4   4       16.66       25.57      3.29 o 
  -8   4   4      325.55      346.06      9.68 o 
  -7   4   4       21.01       19.55      3.02 o 
  -6   4   4       30.66       24.60      3.16 o 
  -5   4   4       74.93       58.02      3.64 o 
  -4   4   4       11.57       19.51      2.25 o 
  -3   4   4      165.43      156.01      4.87 o 
  -2   4   4       30.75       26.71      2.46 o 
  -1   4   4       90.69       89.99      6.23 o 
   0   4   4       20.16       14.91      2.86 o 
   1   4   4       59.20       36.84      3.47 o 
   2   4   4      114.18      114.70      4.98 o 
   3   4   4       32.84       27.14      2.98 o 
   4   4   4       28.07       27.77      4.37 o 
   5   4   4        0.90       -2.26      2.26 o 
   6   4   4      356.05      344.37     12.98 o 
   7   4   4      139.70      123.46     15.85 o 
   8   4   4        4.72        1.68      2.16 o 
   9   4   4      222.40      221.23     11.92 o 
  10   4   4        1.45        0.34      1.87 o 
  11   4   4      181.79      183.59     10.41 o 
  12   4   4      264.74      294.98     13.67 o 
  13   4   4      102.81      106.80      9.77 o 
  14   4   4       21.20       20.98      4.05 o 
 -15   5   4       81.02       84.26      9.68 o 
 -14   5   4       99.41      107.89     10.28 o 
 -13   5   4       17.93       15.41      4.30 o 
 -12   5   4      100.00       84.24      8.99 o 
 -11   5   4       74.88       52.92      7.03 o 
 -10   5   4       19.16       14.17      6.68 o 
  -9   5   4      421.81      428.69     11.93 o 
  -8   5   4        3.24        3.42      1.92 o 
  -7   5   4       56.69       55.01      5.38 o 
  -6   5   4       51.55       47.51      4.55 o 
  -5   5   4       11.05       11.86      4.48 o 
  -4   5   4      190.20      187.56      5.98 o 
  -3   5   4        4.55        2.56      1.29 o 
  -2   5   4        0.28        0.29      1.40 o 
  -1   5   4        2.68       -0.03      1.41 o 
   0   5   4      227.99      219.59      7.69 o 
   1   5   4      337.34      285.76      8.86 o 
   2   5   4       33.70       30.18      3.57 o 
   3   5   4      112.23      104.25      8.33 o 
   4   5   4        2.57        4.37      2.58 o 
   5   5   4       48.64       35.69      7.03 o 
   6   5   4      333.05      307.94     13.31 o 
   7   5   4       40.96       52.39      6.64 o 
   8   5   4        8.55        6.30      2.91 o 
   9   5   4       88.10       75.98      8.01 o 
  10   5   4       12.29        6.67      3.13 o 
  11   5   4       38.44       45.49      6.68 o 
  12   5   4      497.07      531.17     26.94 o 
 -13   6   4        2.67       -4.53      4.53 o 
 -12   6   4       38.98       41.82     12.87 o 
 -11   6   4      202.74      231.54     24.91 o 
 -10   6   4      372.72      400.51     16.51 o 
  -9   6   4        0.00       -1.56      2.78 o 
  -8   6   4      428.92      499.83     17.54 o 
  -7   6   4       24.89       26.32      4.75 o 
  -6   6   4      103.19      125.64     15.26 o 
  -5   6   4       57.26       63.05      8.82 o 
  -4   6   4      184.41      201.18     10.11 o 
  -3   6   4       55.88       59.93      6.57 o 
  -2   6   4      183.05      171.65      7.41 o 
  -1   6   4      169.90      185.96      8.04 o 
   0   6   4      486.79      453.26     15.97 o 
   1   6   4      551.44      539.07     17.02 o 
   2   6   4       95.36      107.33      9.10 o 
   3   6   4      210.03      202.90     10.70 o 
   4   6   4       20.12       24.57      4.63 o 
   5   6   4      201.87      230.81     19.31 o 
   6   6   4        0.18       -2.23      2.23 o 
   7   6   4       66.10       66.59     14.30 o 
   8   6   4      145.44      145.20     11.74 o 
   9   6   4      258.15      248.40     13.58 o 
  -8   7   4        1.03        9.77      6.44 o 
  -7   7   4      163.36      176.42     19.79 o 
  -6   7   4      226.02      242.46     19.07 o 
  -5   7   4      163.44      179.76     19.07 o 
  -4   7   4       16.55        8.82      5.72 o 
  -3   7   4       27.83       27.18      7.39 o 
  -2   7   4        0.06        3.34      4.29 o 
  -1   7   4        7.49        0.24      6.44 o 
   0   7   4        1.46        2.03      5.36 o 
   1   7   4        4.88       -1.44      5.96 o 
   2   7   4      161.63      161.93     12.22 o 
   3   7   4        6.37        2.93      4.05 o 
   4   7   4      251.30      260.08     13.29 o 
   5   7   4        9.92        7.13      3.26 o 
   6   7   4      112.39      113.48     15.02 o 
 -20   1   5        1.14       -5.01      7.39 o 
 -19   1   5       11.59       22.60      6.31 o 
 -18   1   5       32.76       36.22      6.40 o 
 -17   1   5        1.17       -1.44      2.92 o 
 -16   1   5      128.99      123.48     17.17 o 
 -15   1   5        1.20       -2.12      3.46 o 
 -14   1   5      148.75      146.29      9.64 o 
 -13   1   5        4.39        3.00      1.66 o 
 -12   1   5       97.47       89.87      5.23 o 
 -11   1   5      327.68      310.69     13.83 o 
 -10   1   5      143.81      127.70      3.81 o 
  -9   1   5        0.09        1.24      0.77 o 
  -8   1   5     1058.84     1072.78     11.99 o 
  -7   1   5     1318.73     1332.96     13.50 o 
  -6   1   5      935.89      991.48     10.83 o 
  -5   1   5      887.30      842.75     11.33 o 
  -4   1   5      208.12      234.10      4.34 o 
  -3   1   5      243.00      294.52      4.75 o 
  -2   1   5     2462.97     2506.55     19.34 o 
  -1   1   5     6244.44     6472.09     57.41 o 
   0   1   5      346.81      379.36      7.57 o 
   1   1   5      446.13      433.35      5.25 o 
   2   1   5       25.64       21.13      1.31 o 
   3   1   5     1454.84     1535.61     23.47 o 
   4   1   5      408.28      407.07      6.30 o 
   5   1   5        0.55        1.27      0.76 o 
   6   1   5      497.21      462.60     10.22 o 
   7   1   5       93.64       84.50      3.20 o 
   8   1   5       39.85       42.97      3.55 o 
   9   1   5        3.46       -0.79      1.30 o 
  10   1   5      107.97      116.81      7.75 o 
  11   1   5      113.82      104.66     12.40 o 
  12   1   5      105.17       98.22     12.16 o 
  13   1   5        2.39        4.05      4.05 o 
 -19   2   5      229.18      247.99     14.73 o 
 -18   2   5       73.15       82.13      9.35 o 
 -17   2   5      173.41      192.93     11.26 o 
 -16   2   5       22.83       18.27      4.11 o 
 -15   2   5      296.39      289.52      9.77 o 
 -14   2   5      237.49      222.50      8.31 o 
 -13   2   5      399.23      398.99     10.88 o 
 -12   2   5      230.92      227.79      7.87 o 
 -11   2   5      598.43      597.40     12.50 o 
 -10   2   5      993.67      931.02     15.59 o 
  -9   2   5       12.42       19.60      3.83 o 
  -8   2   5     1113.42     1115.38     12.59 o 
  -7   2   5       73.28       72.31      3.05 o 
  -6   2   5      176.06      149.14      3.91 o 
  -5   2   5        7.32        5.09      1.02 o 
  -4   2   5     1772.96     1881.01     16.99 o 
  -3   2   5      253.86      258.94      4.86 o 
  -2   2   5        0.34        5.13      0.90 o 
  -1   2   5      816.89      916.11      9.48 o 
   0   2   5      721.10      624.71      9.98 o 
   1   2   5      346.59      390.95      9.34 o 
   2   2   5     1088.00     1056.55     28.31 o 
   3   2   5      425.26      381.82      7.72 o 
   4   2   5     1050.25     1033.34     14.03 o 
   5   2   5     1063.68      988.42     13.75 o 
   6   2   5     1060.85     1087.60     20.89 o 
   7   2   5     1455.78     1457.61     46.25 o 
   8   2   5        9.51       10.73      3.10 o 
   9   2   5       61.47       76.17      8.46 o 
  10   2   5      659.57      626.42     21.58 o 
  11   2   5      278.90      294.43     18.48 o 
  12   2   5        7.22        6.44      4.53 o 
  13   2   5      337.99      324.71     20.26 o 
  14   2   5        8.71        7.87      5.24 o 
  15   2   5      196.17      206.22     21.22 o 
 -18   3   5       16.25       11.44      8.58 o 
 -17   3   5        6.17        8.11      4.77 o 
 -16   3   5       12.25       24.54      3.89 o 
 -15   3   5        9.92        5.05      2.49 o 
 -14   3   5        0.41       -1.58      1.58 o 
 -13   3   5        6.55        7.93      2.55 o 
 -12   3   5       17.34       13.38      2.70 o 
 -11   3   5       86.23       68.00      5.29 o 
 -10   3   5       92.08      100.18      5.84 o 
  -9   3   5       80.06       83.17      5.57 o 
  -8   3   5       19.68       22.57      3.05 o 
  -7   3   5       81.55       72.32      3.37 o 
  -6   3   5      676.64      628.88      9.44 o 
  -5   3   5       14.99       27.06      3.44 o 
  -4   3   5       11.13        5.21      1.13 o 
  -3   3   5       67.84       63.72      3.58 o 
  -2   3   5      154.57      152.00      4.13 o 
  -1   3   5      455.10      523.70      7.68 o 
   0   3   5        3.55        3.86      1.09 o 
   1   3   5      746.70      807.56     12.92 o 
   2   3   5      852.50      868.63     16.21 o 
   3   3   5      221.61      212.85     10.39 o 
   4   3   5       90.32       84.73      8.11 o 
   5   3   5     1464.73     1444.00     26.10 o 
   6   3   5      144.52      146.28      7.84 o 
   7   3   5        3.91       -0.61      2.38 o 
   8   3   5       56.70       54.56      6.24 o 
   9   3   5       94.63       98.67      8.33 o 
  10   3   5       45.10       35.92      5.22 o 
  11   3   5       28.77       32.22      4.81 o 
  12   3   5       10.72       16.43      2.85 o 
  13   3   5        2.70        2.88      2.11 o 
  14   3   5       36.12       26.94      8.11 o 
 -17   4   5      501.76      579.33     27.89 o 
 -16   4   5      160.38      162.48     17.52 o 
 -15   4   5      176.09      177.39     10.66 o 
 -14   4   5        8.66        5.24      2.87 o 
 -13   4   5      155.17      136.81      7.72 o 
 -12   4   5       95.33      110.94      7.66 o 
 -11   4   5      150.55      147.62      7.02 o 
 -10   4   5       11.13        8.88      2.40 o 
  -9   4   5        3.25        2.07      1.74 o 
  -8   4   5       66.61       62.48      5.00 o 
  -7   4   5     1386.07     1371.39     20.51 o 
  -6   4   5     2693.15     2797.62     26.35 o 
  -5   4   5     1238.29     1292.01     15.77 o 
  -4   4   5     2394.46     2486.05     24.03 o 
  -3   4   5      120.59      132.54      4.57 o 
  -2   4   5      431.88      440.11      8.18 o 
  -1   4   5       70.84       74.72      4.96 o 
   0   4   5      396.36      371.62      9.29 o 
   1   4   5       96.55      120.36      5.59 o 
   2   4   5      371.98      377.26      9.37 o 
   3   4   5        7.86        8.56      2.14 o 
   4   4   5     1334.53     1251.05     25.29 o 
   5   4   5      679.36      627.05     17.61 o 
   6   4   5       18.87        5.84      2.70 o 
   7   4   5      125.47      128.16     10.00 o 
   8   4   5      169.93      174.30      9.76 o 
   9   4   5      402.24      408.30     25.27 o 
  10   4   5        0.40       -0.24      2.38 o 
  11   4   5      392.20      442.93     16.99 o 
  12   4   5        9.98       10.51      3.03 o 
  13   4   5       58.30       59.38     12.04 o 
  14   4   5       13.82        6.68      2.86 o 
 -15   5   5      107.48       96.80     10.02 o 
 -14   5   5        4.04        1.80      3.28 o 
 -13   5   5        5.97        0.93      8.23 o 
 -12   5   5      180.01      196.43     11.20 o 
 -11   5   5      508.68      492.93     17.43 o 
 -10   5   5      315.99      325.51     10.80 o 
  -9   5   5      134.57      133.63      7.13 o 
  -8   5   5      402.59      412.56     11.59 o 
  -7   5   5      502.15      507.90     12.62 o 
  -6   5   5      147.62      154.06      9.82 o 
  -5   5   5      123.62      130.52      6.59 o 
  -4   5   5        0.37        0.58      1.38 o 
  -3   5   5      154.02      153.73     11.90 o 
  -2   5   5       33.37       33.01      3.76 o 
  -1   5   5      337.77      343.04     11.71 o 
   0   5   5      464.16      416.91     10.85 o 
   1   5   5       67.73       78.94      5.49 o 
   2   5   5       42.40       32.32      4.95 o 
   3   5   5      392.50      380.54     15.02 o 
   4   5   5        9.13        7.46      3.09 o 
   5   5   5      508.01      465.73     16.27 o 
   6   5   5      446.40      416.84     15.68 o 
   7   5   5       15.98       18.22      4.29 o 
   8   5   5      203.92      228.28     11.95 o 
   9   5   5       12.74        4.81      8.82 o 
  10   5   5      194.36      203.09     11.64 o 
  11   5   5       10.36       10.41      3.43 o 
 -12   6   5      116.13      134.22     17.40 o 
 -11   6   5       16.72        7.73      5.36 o 
 -10   6   5       75.08       90.86      9.20 o 
  -9   6   5       91.36      115.69     10.35 o 
  -8   6   5       32.88       36.24      8.58 o 
  -7   6   5        4.74        4.58      3.19 o 
  -6   6   5       27.05       29.99      7.39 o 
  -5   6   5      224.87      212.70     10.86 o 
  -4   6   5       78.74       79.67      7.84 o 
  -3   6   5       29.80       32.34      3.89 o 
  -2   6   5      115.28      121.11      7.66 o 
  -1   6   5       59.00       58.97      6.93 o 
   0   6   5       49.37       43.49      5.43 o 
   1   6   5      361.74      311.49     13.06 o 
   2   6   5      106.57      110.42      9.52 o 
   3   6   5       13.15       10.71      5.36 o 
   4   6   5        2.78        2.71      2.75 o 
   5   6   5        0.04        1.35      4.89 o 
   6   6   5        4.51       10.81      3.66 o 
   7   6   5       13.37       14.27      4.17 o 
   8   6   5       15.90       18.09      4.17 o 
  -8   7   5       55.81       36.24     10.25 o 
  -7   7   5        0.14        3.34      5.48 o 
  -6   7   5       16.70       10.97      6.44 o 
  -5   7   5       84.39       71.28     12.16 o 
  -4   7   5        6.20       12.40      5.48 o 
  -3   7   5        1.88       -1.85      3.53 o 
  -2   7   5        6.96        9.51      7.39 o 
  -1   7   5      452.89      458.87     16.79 o 
   0   7   5       24.87       28.92      5.56 o 
   1   7   5      130.62      143.74     17.40 o 
   2   7   5       24.69       29.56      6.91 o 
   3   7   5       36.86       39.34      6.07 o 
   4   7   5       37.36       40.61      5.89 o 
   5   7   5       52.32       61.77      7.56 o 
 -20   0   6      178.18      172.13     20.03 o 
 -19   0   6      184.32      179.52     19.31 o 
 -18   0   6       32.07       22.65      7.39 o 
 -17   0   6       28.42       38.62      8.34 o 
 -16   0   6      387.22      393.61     21.69 o 
 -15   0   6      312.02      334.72     19.31 o 
 -14   0   6      190.80      175.23     13.59 o 
 -13   0   6       80.73       71.28     10.01 o 
 -12   0   6      575.53      523.90     12.76 o 
 -11   0   6     2343.14     2229.66     30.33 o 
 -10   0   6      164.40      186.52     11.44 o 
  -9   0   6     2615.92     2660.02     32.89 o 
  -8   0   6     1483.93     1435.51     20.80 o 
  -7   0   6      867.41      844.45     14.38 o 
  -6   0   6       45.38       59.58      3.46 o 
  -5   0   6       89.18       60.16      3.28 o 
  -4   0   6       25.39       37.02      5.36 o 
  -3   0   6     1273.16     1196.80     22.41 o 
  -2   0   6      392.43      434.37     13.11 o 
  -1   0   6     2647.58     2520.19     27.70 o 
   0   0   6      355.03      311.36     10.49 o 
   1   0   6     5636.32     6055.79     58.32 o 
   2   0   6    10701.38    11342.81    174.27 o 
   3   0   6     1406.66     1605.58     21.46 o 
   4   0   6     3630.00     3799.24     41.13 o 
   5   0   6      103.84      131.12      5.31 o 
   6   0   6      635.30      620.50     12.80 o 
   7   0   6      168.12      165.80      6.55 o 
   8   0   6      339.78      366.50     13.95 o 
   9   0   6      527.20      465.13     18.60 o 
  10   0   6     1159.89     1172.24     32.66 o 
 -20   1   6       41.71       54.60     12.87 o 
 -19   1   6      124.09      120.58     11.46 o 
 -18   1   6       97.11       96.40      9.86 o 
 -17   1   6        1.23        4.77      3.54 o 
 -16   1   6       67.73       77.60      8.07 o 
 -15   1   6      149.77      141.04     17.64 o 
 -14   1   6      718.46      721.32     21.49 o 
 -13   1   6      534.65      532.50     12.02 o 
 -12   1   6       37.59       33.03      3.44 o 
 -11   1   6       30.68       32.62      5.22 o 
 -10   1   6     1056.19     1064.80     13.76 o 
  -9   1   6      284.66      281.89      5.91 o 
  -8   1   6       96.63      136.30      3.97 o 
  -7   1   6     1189.48     1218.30     13.08 o 
  -6   1   6       67.91       61.88      2.63 o 
  -5   1   6      306.39      300.54      5.37 o 
  -4   1   6       56.81       54.53      2.38 o 
  -3   1   6     3153.84     3332.26     26.15 o 
  -2   1   6       61.01       50.87      2.79 o 
  -1   1   6        0.09        0.02      0.47 o 
   0   1   6       91.55       91.17      2.35 o 
   1   1   6     1071.29     1064.96     10.38 o 
   2   1   6       64.56       66.41      2.17 o 
   3   1   6       71.41       50.11      2.11 o 
   4   1   6      139.51      135.92      3.54 o 
   5   1   6      220.41      195.62      4.53 o 
   6   1   6      425.98      425.21      7.24 o 
   7   1   6       76.39       75.59      3.10 o 
   8   1   6        4.73        3.20      1.44 o 
   9   1   6        4.83        4.12      1.31 o 
  10   1   6       54.61       46.77      6.56 o 
  11   1   6       12.63        8.11      4.29 o 
  12   1   6       32.81       27.89      6.44 o 
  13   1   6      198.81      215.76     15.97 o 
 -19   2   6       19.62       31.66      7.56 o 
 -18   2   6       15.83        2.07      4.30 o 
 -17   2   6      164.77      186.60     11.19 o 
 -16   2   6      323.82      326.08     13.89 o 
 -15   2   6       52.23       55.73      5.12 o 
 -14   2   6       30.45       20.97      3.37 o 
 -13   2   6      499.38      448.66     13.59 o 
 -12   2   6      303.02      279.31      8.71 o 
 -11   2   6       53.62       36.64      3.70 o 
 -10   2   6      295.57      309.77      8.67 o 
  -9   2   6       64.99       54.85      2.89 o 
  -8   2   6      123.71      135.24      4.06 o 
  -7   2   6      243.66      200.70      5.06 o 
  -6   2   6       44.61       36.02      2.52 o 
  -5   2   6      950.33     1028.41     11.84 o 
  -4   2   6     1200.56     1266.06     13.29 o 
  -3   2   6      341.12      348.35      5.92 o 
  -2   2   6     1717.43     1844.00     16.45 o 
  -1   2   6       18.15       32.82      1.42 o 
   0   2   6      235.13      221.94      5.95 o 
   1   2   6      100.84      118.23      4.33 o 
   2   2   6       18.47       20.46      2.21 o 
   3   2   6      173.40      163.58      6.36 o 
   4   2   6     1425.46     1360.67     26.67 o 
   5   2   6      148.77      139.99      4.94 o 
   6   2   6       34.73       36.18      5.36 o 
   7   2   6        5.25        3.48      1.98 o 
   8   2   6       23.82       22.01      3.61 o 
   9   2   6       52.93       65.89      6.38 o 
  10   2   6      209.82      212.83      9.94 o 
  11   2   6       39.77       35.91      4.87 o 
  12   2   6      129.50      144.47     15.50 o 
  13   2   6       52.98       44.82      8.34 o 
  14   2   6       92.68      123.73     15.97 o 
 -18   3   6       22.48       17.17      5.96 o 
 -17   3   6        7.67        2.26      3.70 o 
 -16   3   6      151.66      159.55      8.20 o 
 -15   3   6        6.40        5.80      4.51 o 
 -14   3   6      613.63      586.29     14.53 o 
 -13   3   6       92.58       96.20      6.67 o 
 -12   3   6      342.53      358.98     10.59 o 
 -11   3   6      205.19      207.02     11.56 o 
 -10   3   6       15.02       15.03      2.66 o 
  -9   3   6       51.45       37.36      3.78 o 
  -8   3   6     1309.74     1335.82     19.47 o 
  -7   3   6      784.63      754.20     10.88 o 
  -6   3   6      135.52      138.73      4.71 o 
  -5   3   6      445.18      398.86      7.37 o 
  -4   3   6      740.01      761.61     10.67 o 
  -3   3   6      359.19      370.38      6.80 o 
  -2   3   6      250.45      291.04      5.69 o 
  -1   3   6     1557.69     1624.60     15.71 o 
   0   3   6       75.97       86.95      5.88 o 
   1   3   6       15.23       11.31      1.93 o 
   2   3   6       10.98       13.29      2.02 o 
   3   3   6     1332.97     1286.55     17.82 o 
   4   3   6      965.81      903.62     14.44 o 
   5   3   6       51.32       47.29      6.56 o 
   6   3   6      212.27      213.25      9.76 o 
   7   3   6     1756.49     1779.79     31.93 o 
   8   3   6       82.66       78.03      7.33 o 
   9   3   6      194.98      217.39     10.73 o 
  10   3   6      198.31      194.60     10.22 o 
  11   3   6      114.59      134.98      9.03 o 
  12   3   6       13.65        3.74      3.46 o 
  13   3   6       17.96       21.69      7.39 o 
 -17   4   6        1.36        6.92      4.17 o 
 -16   4   6        2.88        5.54      3.38 o 
 -15   4   6       37.72       35.20      5.98 o 
 -14   4   6        0.04       -0.69      2.05 o 
 -13   4   6       73.58       68.75      6.03 o 
 -12   4   6       36.13       22.64      3.74 o 
 -11   4   6       88.51       82.10      6.23 o 
 -10   4   6      109.36      114.73      7.27 o 
  -9   4   6      106.41      104.03      6.59 o 
  -8   4   6      500.27      483.54     11.81 o 
  -7   4   6      142.94      146.10      6.36 o 
  -6   4   6      456.38      465.71     11.01 o 
  -5   4   6        2.62        2.96      1.26 o 
  -4   4   6       25.80       29.27      2.62 o 
  -3   4   6       44.10       37.64      2.87 o 
  -2   4   6        6.73        6.33      1.93 o 
  -1   4   6      128.48      118.42      7.85 o 
   0   4   6     1150.60     1072.69     17.19 o 
   1   4   6       26.21       23.73      2.95 o 
   2   4   6      293.60      262.62      8.03 o 
   3   4   6        5.26        2.27      2.34 o 
   4   4   6        4.41       -0.09      2.38 o 
   5   4   6       43.50       41.45      5.53 o 
   6   4   6      141.62      148.91     10.68 o 
   7   4   6       81.88       70.24      7.49 o 
   8   4   6       46.88       48.25     13.23 o 
   9   4   6       33.67       26.92      6.68 o 
  10   4   6       61.23       76.78     16.69 o 
  11   4   6      431.42      518.63     19.79 o 
  12   4   6        3.08        4.18      2.75 o 
  13   4   6       78.03       61.99      9.06 o 
 -15   5   6       10.15       12.14      4.88 o 
 -14   5   6      479.48      529.02     27.42 o 
 -13   5   6      224.38      208.03     11.71 o 
 -12   5   6      286.54      317.19     14.15 o 
 -11   5   6        2.31        6.21      2.45 o 
 -10   5   6        0.86       -0.97      2.92 o 
  -9   5   6       31.92       30.03      5.39 o 
  -8   5   6       81.61       88.49      6.40 o 
  -7   5   6        1.04        2.39      2.08 o 
  -6   5   6       28.91       36.72      4.02 o 
  -5   5   6        2.57        3.54      1.54 o 
  -4   5   6       29.39       30.01      4.60 o 
  -3   5   6      146.03      140.13     10.18 o 
  -2   5   6       90.11       98.08      6.42 o 
  -1   5   6       37.58       36.33     11.21 o 
   0   5   6       83.62       80.27      6.16 o 
   1   5   6      232.78      202.85      9.49 o 
   2   5   6       68.71       52.45      6.14 o 
   3   5   6        7.93        9.25      5.01 o 
   4   5   6        0.01       -2.15      2.15 o 
   5   5   6      145.73      132.40     10.28 o 
   6   5   6      184.40      173.25     13.11 o 
   7   5   6      268.56      280.49     13.29 o 
   8   5   6        5.58        2.95      3.58 o 
   9   5   6        8.62        8.04      2.95 o 
  10   5   6       72.47       78.28      8.58 o 
  11   5   6        4.03        6.20      3.10 o 
 -12   6   6       45.24       32.48      6.45 o 
 -11   6   6      286.04      307.07     21.69 o 
 -10   6   6       18.61       16.45      7.63 o 
  -9   6   6       71.78       79.15     12.64 o 
  -8   6   6        0.24        1.60      3.09 o 
  -7   6   6      458.16      493.86     17.40 o 
  -6   6   6       85.88       92.43      8.89 o 
  -5   6   6       15.38       11.74      4.65 o 
  -4   6   6       86.51       87.99      8.34 o 
  -3   6   6      489.75      505.49     13.29 o 
  -2   6   6     1225.39     1223.03     21.75 o 
  -1   6   6      158.55      169.34     11.99 o 
   0   6   6      291.73      329.24     18.83 o 
   1   6   6       14.37       17.63      4.04 o 
   2   6   6      112.72      105.95     22.41 o 
   3   6   6       29.02       30.39      5.19 o 
   4   6   6      295.16      298.05     13.99 o 
   5   6   6        1.40        1.13      2.64 o 
   6   6   6        0.99        2.99      2.69 o 
   7   6   6       23.55       21.35      4.88 o 
   8   6   6      261.53      258.42     13.91 o 
  -8   7   6        3.13        5.72      5.48 o 
  -7   7   6       69.63       71.05     12.40 o 
  -6   7   6       21.58       17.88      6.91 o 
  -5   7   6       10.62        6.44      5.01 o 
  -4   7   6      192.00      213.50     12.38 o 
  -3   7   6        0.09        6.05      3.71 o 
  -2   7   6      251.14      266.54     20.03 o 
  -1   7   6      157.64      161.90     12.32 o 
   0   7   6        7.54        7.80      5.60 o 
   1   7   6       11.74       19.34      5.60 o 
   2   7   6      394.00      465.37     24.79 o 
   3   7   6       10.24        5.43      3.13 o 
   4   7   6        1.36        2.15      2.98 o 
 -20   1   7        2.22       12.16      9.77 o 
 -19   1   7       55.16       60.08      8.77 o 
 -18   1   7        4.65        5.01      3.88 o 
 -17   1   7      648.82      614.17     43.39 o 
 -16   1   7      522.23      532.04     18.04 o 
 -15   1   7        5.66        5.17      4.29 o 
 -14   1   7      421.74      392.72     10.66 o 
 -13   1   7       26.98       27.63      3.36 o 
 -12   1   7      346.82      324.67      9.04 o 
 -11   1   7      180.55      181.64      6.09 o 
 -10   1   7      722.19      709.63     10.46 o 
  -9   1   7        0.95        2.43      1.01 o 
  -8   1   7     1271.34     1235.66     13.92 o 
  -7   1   7        0.00       -0.26      0.89 o 
  -6   1   7     5423.43     5696.14     44.38 o 
  -5   1   7      455.60      476.40      7.26 o 
  -4   1   7       29.69       42.18      2.29 o 
  -3   1   7     2074.58     2184.32     18.61 o 
  -2   1   7        0.12        2.39      0.74 o 
  -1   1   7     1774.18     1846.35     16.06 o 
   0   1   7     1158.13     1209.12     15.00 o 
   1   1   7      691.19      701.43      8.32 o 
   2   1   7      150.14      125.27      3.19 o 
   3   1   7      301.93      275.15      5.19 o 
   4   1   7      825.46      812.97     10.12 o 
   5   1   7      184.97      168.09      4.43 o 
   6   1   7        4.65        3.66      1.22 o 
   7   1   7      667.38      652.86     15.03 o 
   8   1   7        1.20       -1.23      1.23 o 
   9   1   7      380.04      437.62     13.27 o 
  10   1   7        8.28        7.39      3.81 o 
  11   1   7      455.47      511.38     22.89 o 
  12   1   7      182.09      215.76     15.26 o 
 -19   2   7       34.53       20.88      6.91 o 
 -18   2   7       12.26        8.75      4.80 o 
 -17   2   7        8.60       11.88      3.83 o 
 -16   2   7      363.97      358.34     14.66 o 
 -15   2   7      547.70      528.92     13.46 o 
 -14   2   7        6.71        2.28      1.72 o 
 -13   2   7       33.90       38.46      4.16 o 
 -12   2   7       10.99        8.13      2.03 o 
 -11   2   7        3.22       -0.80      1.30 o 
 -10   2   7       76.40       77.66      5.17 o 
  -9   2   7       42.30       36.09      2.92 o 
  -8   2   7       76.23       77.02      3.58 o 
  -7   2   7      319.39      291.92      6.20 o 
  -6   2   7      846.17      875.35     11.28 o 
  -5   2   7     3875.75     4186.98     32.65 o 
  -4   2   7     2093.34     2415.53     21.26 o 
  -3   2   7     1476.19     1446.37     14.51 o 
  -2   2   7      922.31     1099.54     40.85 o 
  -1   2   7        3.34        0.78      0.90 o 
   0   2   7        1.92        0.29      0.90 o 
   1   2   7      816.97      764.96     12.34 o 
   2   2   7       59.55       53.59      3.71 o 
   3   2   7        7.74        6.49      1.34 o 
   4   2   7      834.33      805.40     13.23 o 
   5   2   7      793.21      769.76     14.96 o 
   6   2   7     2191.54     2158.95     33.62 o 
   7   2   7      159.51      145.63      7.77 o 
   8   2   7      440.88      453.09     21.46 o 
   9   2   7       11.97        6.21      4.53 o 
  10   2   7      149.82      141.97     17.17 o 
  11   2   7       29.92       28.62      3.97 o 
  12   2   7      139.34      146.38     15.73 o 
  13   2   7       12.65       23.13      6.91 o 
  14   2   7      107.80      143.76     17.64 o 
 -18   3   7        7.53        2.63      9.66 o 
 -17   3   7       28.07       25.98      5.56 o 
 -16   3   7       42.71       33.54      4.36 o 
 -15   3   7       10.84        6.71      2.31 o 
 -14   3   7      118.78      108.73      7.26 o 
 -13   3   7       72.97       60.95      5.43 o 
 -12   3   7        0.24        1.14      1.65 o 
 -11   3   7       81.94       61.04      5.15 o 
 -10   3   7       29.97       39.90      4.59 o 
  -9   3   7       56.76       59.53      5.27 o 
  -8   3   7        1.20        3.16      1.20 o 
  -7   3   7       39.82       38.04      3.68 o 
  -6   3   7       72.97       71.65      3.47 o 
  -5   3   7      595.83      589.23      9.39 o 
  -4   3   7        2.69       -0.08      0.86 o 
  -3   3   7       33.93       32.33      2.43 o 
  -2   3   7        4.45        4.18      0.92 o 
  -1   3   7      394.91      395.31      9.34 o 
   0   3   7      464.62      479.33     12.56 o 
   1   3   7       17.40       12.09      2.09 o 
   2   3   7       87.81       83.70      4.58 o 
   3   3   7      547.91      524.78     12.65 o 
   4   3   7      490.48      456.16     14.07 o 
   5   3   7      157.51      132.23      8.34 o 
   6   3   7      217.29      207.82      9.93 o 
   7   3   7        9.70        7.58      2.60 o 
   8   3   7        1.09       -2.03      2.03 o 
   9   3   7       16.27        7.86      2.56 o 
  10   3   7      335.26      377.74     14.52 o 
  11   3   7       37.91       42.22      5.56 o 
  12   3   7       23.13       16.28      3.28 o 
  13   3   7       30.26       30.75      9.30 o 
 -17   4   7      134.27      132.46     11.55 o 
 -16   4   7      157.23      140.89      9.40 o 
 -15   4   7       37.54       36.17      4.71 o 
 -14   4   7      203.01      229.91     14.18 o 
 -13   4   7       69.67       60.74      5.53 o 
 -12   4   7      306.80      310.57     10.54 o 
 -11   4   7      139.76      152.76      7.23 o 
 -10   4   7       36.27       34.15      4.12 o 
  -9   4   7      234.06      269.86      9.02 o 
  -8   4   7       56.47       59.20      4.92 o 
  -7   4   7       13.99       15.79      3.55 o 
  -6   4   7      287.05      311.30      7.35 o 
  -5   4   7       21.53       24.75      2.60 o 
  -4   4   7        2.84        1.50      1.36 o 
  -3   4   7     1215.51     1290.84     19.58 o 
  -2   4   7        6.06        0.27      1.44 o 
  -1   4   7      598.26      507.43     13.81 o 
   0   4   7      264.72      236.52      8.59 o 
   1   4   7      208.69      183.33      6.86 o 
   2   4   7      520.75      548.06     12.10 o 
   3   4   7       13.82       15.40      4.41 o 
   4   4   7       17.82       16.10      3.43 o 
   5   4   7       32.15       27.00      4.63 o 
   6   4   7       13.80       12.07      3.70 o 
   7   4   7      409.39      382.07     20.50 o 
   8   4   7        3.21        6.12      2.13 o 
   9   4   7        1.52        0.00      1.71 o 
  10   4   7      177.15      170.59     10.85 o 
  11   4   7        3.77        3.01      2.51 o 
  12   4   7      141.59      145.51     10.22 o 
 -15   5   7       30.93       15.18      4.81 o 
 -14   5   7      236.54      244.10     15.26 o 
 -13   5   7       66.68       80.33     11.13 o 
 -12   5   7      343.44      393.09     12.55 o 
 -11   5   7      202.66      222.52      9.19 o 
 -10   5   7      661.45      731.86     21.07 o 
  -9   5   7       12.49       10.04      2.57 o 
  -8   5   7       34.09       40.99      4.51 o 
  -7   5   7       32.76       42.56      9.06 o 
  -6   5   7      630.52      614.27     18.12 o 
  -5   5   7      133.35      135.41      6.81 o 
  -4   5   7      204.10      211.23      9.44 o 
  -3   5   7       90.02      102.17      6.24 o 
  -2   5   7      396.70      378.04     10.84 o 
  -1   5   7      264.78      250.52      8.86 o 
   0   5   7        0.82       -0.86      1.94 o 
   1   5   7      214.32      203.82      7.89 o 
   2   5   7       64.64       54.10      6.40 o 
   3   5   7      159.20      152.50      9.94 o 
   4   5   7       27.53       23.77     10.01 o 
   5   5   7       95.25       94.83      9.08 o 
   6   5   7        0.07       -0.16      4.05 o 
   7   5   7      107.55      104.86      9.51 o 
   8   5   7       22.23       32.50     14.19 o 
   9   5   7      220.67      232.43     25.63 o 
  10   5   7       25.71       22.65      5.48 o 
 -12   6   7        9.81        1.19      5.72 o 
 -11   6   7       62.34       61.75     11.44 o 
 -10   6   7        1.60        3.58      4.77 o 
  -9   6   7       41.76       37.01      6.31 o 
  -8   6   7      191.19      195.45     11.40 o 
  -7   6   7       23.98       21.99      5.19 o 
  -6   6   7        0.00       -0.13      3.58 o 
  -5   6   7       33.30       34.24      5.56 o 
  -4   6   7      236.72      237.92     11.80 o 
  -3   6   7      216.42      197.17     10.00 o 
  -2   6   7      541.03      497.06     13.53 o 
  -1   6   7       37.44       39.04      4.63 o 
   0   6   7       39.88       44.30      6.19 o 
   1   6   7        6.03        0.62      2.16 o 
   2   6   7       49.96       51.37      6.99 o 
   3   6   7       29.53       22.99      4.52 o 
   4   6   7       13.35       17.63      4.46 o 
   5   6   7        5.43        7.89      4.89 o 
   6   6   7       19.49       20.28      4.70 o 
   7   6   7        6.09       10.01      3.57 o 
  -8   7   7       27.18       30.99      9.30 o 
  -7   7   7        0.54       -0.72      4.05 o 
  -6   7   7       31.44       36.00      9.06 o 
  -5   7   7       28.70       21.72      5.77 o 
  -4   7   7      140.65      128.38     15.97 o 
  -3   7   7       88.40       83.14      9.30 o 
  -2   7   7       21.63       17.88      9.54 o 
  -1   7   7        7.06        0.32      3.93 o 
   0   7   7      716.14      710.20     22.62 o 
   1   7   7      319.11      366.79     16.36 o 
   2   7   7       23.24       24.32      6.44 o 
   3   7   7       89.87       92.92      9.89 o 
 -20   0   8      239.78      215.04     22.41 o 
 -19   0   8      148.24      131.36     16.93 o 
 -18   0   8      415.18      411.25     24.08 o 
 -17   0   8      296.26      315.17     20.26 o 
 -16   0   8      117.65      102.99     13.35 o 
 -15   0   8      117.05      112.77     13.35 o 
 -14   0   8      451.65      443.67     21.22 o 
 -13   0   8      484.70      494.95     13.28 o 
 -12   0   8        7.97        8.24      2.23 o 
 -11   0   8       30.22       37.83      5.36 o 
 -10   0   8      660.84      649.20     14.15 o 
  -9   0   8      807.68      851.66     16.31 o 
  -8   0   8     1287.99     1287.46     20.46 o 
  -7   0   8      291.48      293.52      8.43 o 
  -6   0   8     1299.51     1197.84     18.54 o 
  -5   0   8     1161.17     1078.22     17.11 o 
  -4   0   8        4.31        3.37      1.31 o 
  -3   0   8     1720.80     1586.27     21.28 o 
  -2   0   8       29.20       27.38      5.84 o 
  -1   0   8     1626.60     1546.85     20.93 o 
   0   0   8        0.15        1.94      1.01 o 
   1   0   8      142.36      125.61      6.56 o 
   2   0   8      756.26      778.16     13.94 o 
   3   0   8      172.70      160.55      6.04 o 
   4   0   8       55.64       51.08      4.65 o 
   5   0   8      917.85      911.23     17.64 o 
   6   0   8      447.70      399.21     10.87 o 
   7   0   8       72.50       49.56      4.54 o 
   8   0   8      274.51      279.41     13.11 o 
 -20   1   8        3.77        0.48      8.82 o 
 -19   1   8       15.70       16.27      5.12 o 
 -18   1   8       95.90       85.35      9.35 o 
 -17   1   8      809.63      795.23     23.09 o 
 -16   1   8      234.88      230.39     11.88 o 
 -15   1   8      155.82      150.68     10.73 o 
 -14   1   8      166.21      155.60      7.17 o 
 -13   1   8      461.01      462.96     11.38 o 
 -12   1   8        1.75        0.93      1.92 o 
 -11   1   8       14.97       12.36      1.80 o 
 -10   1   8       12.35        6.73      1.46 o 
  -9   1   8       94.67       93.15      3.81 o 
  -8   1   8      282.57      306.71      6.40 o 
  -7   1   8      822.89      831.62     10.93 o 
  -6   1   8     3801.55     3990.19     31.38 o 
  -5   1   8     1028.31     1158.41     12.81 o 
  -4   1   8        1.50        0.86      0.77 o 
  -3   1   8       22.38       22.30      1.78 o 
  -2   1   8      381.46      364.43      5.99 o 
  -1   1   8      281.04      303.15      5.29 o 
   0   1   8       32.82       22.98      1.72 o 
   1   1   8       20.93       19.96      1.62 o 
   2   1   8      196.68      207.03      5.91 o 
   3   1   8      120.14      132.30      4.99 o 
   4   1   8      603.98      596.48     10.96 o 
   5   1   8      104.90       90.13      5.22 o 
   6   1   8       36.78       45.12      6.20 o 
   7   1   8        6.07        1.71      1.41 o 
   8   1   8      821.91      798.77     32.54 o 
   9   1   8       57.02       52.91      5.56 o 
  10   1   8        0.61       -1.43      2.86 o 
 -19   2   8        7.77        3.66      4.77 o 
 -18   2   8       79.44       83.86      9.42 o 
 -17   2   8        0.60        1.10      3.81 o 
 -16   2   8       96.99       85.88      8.58 o 
 -15   2   8        0.68        1.36      1.96 o 
 -14   2   8        5.97        8.21      2.26 o 
 -13   2   8       13.18        6.91      2.10 o 
 -12   2   8       47.19       44.60      4.35 o 
 -11   2   8       82.48       71.36      6.25 o 
 -10   2   8      259.41      245.63      6.14 o 
  -9   2   8      101.80       99.27      4.58 o 
  -8   2   8      331.46      316.96      6.83 o 
  -7   2   8     1328.56     1384.50     15.68 o 
  -6   2   8      344.43      397.12      7.41 o 
  -5   2   8      583.78      588.08      8.97 o 
  -4   2   8      875.12      959.99     16.98 o 
  -3   2   8       72.07       40.72      2.56 o 
  -2   2   8      208.00      212.72      6.31 o 
  -1   2   8       86.45       71.02      4.68 o 
   0   2   8       24.39       23.36      2.70 o 
   1   2   8      468.72      468.95      9.79 o 
   2   2   8        6.32        9.77      1.89 o 
   3   2   8      850.15      801.08     13.55 o 
   4   2   8     1291.84     1258.52     18.02 o 
   5   2   8        2.65       -0.95      0.95 o 
   6   2   8      644.09      684.51     40.05 o 
   7   2   8       15.15       11.41      2.73 o 
   8   2   8       17.52       27.64      4.41 o 
   9   2   8       38.75       33.14      4.58 o 
  10   2   8        0.65        3.88      2.29 o 
  11   2   8        1.55        3.34      3.34 o 
  12   2   8      179.39      211.47     16.69 o 
 -18   3   8        1.46        1.63      4.04 o 
 -17   3   8      105.01      102.53     11.52 o 
 -16   3   8       56.89       49.05      5.22 o 
 -15   3   8      224.57      228.73      9.25 o 
 -14   3   8       11.09       11.56      2.90 o 
 -13   3   8      973.99      954.26     18.63 o 
 -12   3   8        4.68        6.85      2.20 o 
 -11   3   8      101.51      110.62      6.85 o 
 -10   3   8      207.43      218.95      7.92 o 
  -9   3   8      866.81      894.35     16.07 o 
  -8   3   8     1480.11     1517.50     17.66 o 
  -7   3   8       35.98       30.70      2.75 o 
  -6   3   8     1655.71     1738.69     18.76 o 
  -5   3   8       87.65       79.41      3.72 o 
  -4   3   8      573.18      552.86      8.95 o 
  -3   3   8      169.61      167.04      4.45 o 
  -2   3   8      404.53      366.71      9.20 o 
  -1   3   8       94.28       92.49      6.62 o 
   0   3   8      436.13      444.19     10.28 o 
   1   3   8        4.20        2.57      1.45 o 
   2   3   8      949.30      920.30     15.83 o 
   3   3   8       10.31        8.13      1.74 o 
   4   3   8      280.41      258.60     10.70 o 
   5   3   8     1015.80      988.30     22.49 o 
   6   3   8      179.94      188.84     10.25 o 
   7   3   8      379.59      373.99     14.06 o 
   8   3   8      617.60      654.54     25.15 o 
   9   3   8      156.61      180.14     10.59 o 
  10   3   8      147.75      163.20     13.95 o 
  11   3   8      181.84      202.50     10.83 o 
  12   3   8      103.09      113.96     16.21 o 
  13   3   8       56.58       62.94     12.16 o 
 -17   4   8       12.25       12.23      3.92 o 
 -16   4   8        0.56       -0.44      5.12 o 
 -15   4   8       13.71       14.05      3.15 o 
 -14   4   8        6.34        5.22      2.65 o 
 -13   4   8        0.96        0.45      2.00 o 
 -12   4   8       25.73       25.72      3.80 o 
 -11   4   8       12.70        7.06      2.66 o 
 -10   4   8      126.63      131.53      7.32 o 
  -9   4   8       22.73       20.66      3.29 o 
  -8   4   8      219.20      236.68      8.28 o 
  -7   4   8      109.40      116.39      4.82 o 
  -6   4   8      188.77      183.33      5.73 o 
  -5   4   8       29.59       28.37      3.39 o 
  -4   4   8       19.62       17.07      2.68 o 
  -3   4   8      370.42      342.77      9.73 o 
  -2   4   8       24.98       13.03      2.48 o 
  -1   4   8       72.70       80.87      6.55 o 
   0   4   8      148.96      136.20      6.59 o 
   1   4   8      847.38      788.99     15.20 o 
   2   4   8       26.65       18.11      2.85 o 
   3   4   8      324.59      309.29     12.56 o 
   4   4   8      164.91      162.89      9.23 o 
   5   4   8      124.13      115.71      9.42 o 
   6   4   8       60.22       65.01     12.40 o 
   7   4   8        0.13        0.10      1.87 o 
   8   4   8      326.41      360.43     14.99 o 
   9   4   8      114.06      127.11     10.24 o 
  10   4   8       24.37       36.24      5.20 o 
  11   4   8        0.60       -5.29      6.44 o 
  12   4   8       51.55       43.15      4.77 o 
 -15   5   8       36.23       30.73      6.15 o 
 -14   5   8        1.17        2.55      2.82 o 
 -13   5   8      161.57      192.99     12.16 o 
 -12   5   8        4.89       -0.35      2.50 o 
 -11   5   8        7.53        9.68      2.79 o 
 -10   5   8        1.17        4.98      2.25 o 
  -9   5   8      183.78      193.33     10.77 o 
  -8   5   8      107.04      106.92      9.19 o 
  -7   5   8       31.66       32.61      8.11 o 
  -6   5   8       79.06       82.93      8.09 o 
  -5   5   8      142.99      141.79      7.01 o 
  -4   5   8       42.86       52.60      4.98 o 
  -3   5   8      531.44      507.32     12.93 o 
  -2   5   8      370.51      346.33     15.44 o 
  -1   5   8       43.10       30.90      4.30 o 
   0   5   8      415.01      414.58     13.75 o 
   1   5   8        2.13        0.68      4.29 o 
   2   5   8      683.26      650.19     19.39 o 
   3   5   8       61.87       51.03      6.49 o 
   4   5   8        3.71        2.32      2.41 o 
   5   5   8       72.66       72.96      8.09 o 
   6   5   8       24.57       23.07      4.72 o 
   7   5   8       48.22       58.72      7.07 o 
   8   5   8      133.08      131.03     11.03 o 
   9   5   8       33.91       37.59     10.13 o 
 -12   6   8      107.37      132.79     17.40 o 
 -11   6   8      154.85      169.53     13.46 o 
 -10   6   8       80.96       86.31      9.52 o 
  -9   6   8       95.84      101.23      9.71 o 
  -8   6   8      134.87      142.78     11.60 o 
  -7   6   8      230.98      257.50     13.06 o 
  -6   6   8        2.93       -3.40      4.65 o 
  -5   6   8        6.39        6.36      3.38 o 
  -4   6   8       14.16       18.80      3.09 o 
  -3   6   8      146.53      156.62      7.86 o 
  -2   6   8        1.27       -1.57      1.67 o 
  -1   6   8      124.87      126.54      8.16 o 
   0   6   8       25.36       33.67      5.79 o 
   1   6   8      332.81      348.79     20.50 o 
   2   6   8        7.64        5.33      6.08 o 
   3   6   8      362.83      351.52     15.51 o 
   4   6   8      109.97      117.81     10.75 o 
   5   6   8      131.25      129.25     11.09 o 
   6   6   8        0.10       -0.04      2.30 o 
  -7   7   8       90.26       66.58     17.88 o 
  -6   7   8       19.36       12.36      5.12 o 
  -5   7   8        5.81        0.70      4.84 o 
  -4   7   8       17.63       19.31      5.55 o 
  -3   7   8       10.36        1.37      3.58 o 
  -2   7   8      202.48      193.32     16.09 o 
  -1   7   8        9.20        4.49      3.33 o 
   0   7   8       70.41       57.21     11.09 o 
   1   7   8       12.06       28.32      5.73 o 
   2   7   8        4.01       -0.24      2.86 o 
 -20   1   9      105.52       89.40     15.26 o 
 -19   1   9       51.34       50.17      9.89 o 
 -18   1   9      186.10      193.26     12.69 o 
 -17   1   9       79.74       77.96      8.51 o 
 -16   1   9      130.41      129.03     10.28 o 
 -15   1   9       92.85       83.13      8.09 o 
 -14   1   9       21.76       20.18      3.02 o 
 -13   1   9      603.57      576.42     13.03 o 
 -12   1   9      177.36      180.40      5.49 o 
 -11   1   9     1204.02     1172.88     15.11 o 
 -10   1   9       55.20       54.93      3.47 o 
  -9   1   9      242.09      215.69      5.67 o 
  -8   1   9      147.59      148.72      5.40 o 
  -7   1   9       98.70       88.59      3.82 o 
  -6   1   9        1.99        2.39      0.98 o 
  -5   1   9      687.27      677.12     10.28 o 
  -4   1   9      600.56      651.66      9.09 o 
  -3   1   9       15.80        7.43      1.21 o 
  -2   1   9      434.03      433.31      6.95 o 
  -1   1   9     1385.79     1388.45     14.14 o 
   0   1   9     1134.93     1166.57     19.63 o 
   1   1   9        0.05        0.54      0.62 o 
   2   1   9     1841.30     1762.69     17.19 o 
   3   1   9      298.91      310.53      7.88 o 
   4   1   9      184.69      173.16      5.94 o 
   5   1   9      201.76      214.90      8.62 o 
   6   1   9       35.88       45.71      3.79 o 
   7   1   9       31.71       16.46      4.89 o 
   8   1   9      633.93      693.30     17.61 o 
   9   1   9        0.98        3.56      1.44 o 
 -19   2   9        0.34        5.64      6.44 o 
 -18   2   9       10.77        9.40      3.88 o 
 -17   2   9        5.31       -0.74      3.32 o 
 -16   2   9      162.33      150.80      8.13 o 
 -15   2   9      151.27      149.25      7.53 o 
 -14   2   9      251.26      251.39      9.10 o 
 -13   2   9       17.64       15.87      2.97 o 
 -12   2   9       90.27       98.67      8.03 o 
 -11   2   9        1.46        2.81      1.63 o 
 -10   2   9      510.11      495.15      9.26 o 
  -9   2   9      165.74      166.61      8.88 o 
  -8   2   9      343.62      342.92      7.35 o 
  -7   2   9      434.88      439.90      8.23 o 
  -6   2   9      109.35       78.89      3.64 o 
  -5   2   9      227.19      215.39      5.71 o 
  -4   2   9     1545.45     1618.02     16.81 o 
  -3   2   9     1150.09     1182.93     13.36 o 
  -2   2   9     1789.40     1885.84     29.04 o 
  -1   2   9      432.38      409.72      9.35 o 
   0   2   9      191.26      174.66      6.04 o 
   1   2   9     2169.36     2145.42     33.83 o 
   2   2   9      437.17      413.50      9.64 o 
   3   2   9       19.09       19.01      2.73 o 
   4   2   9     1636.17     1598.33     21.63 o 
   5   2   9       63.44       82.27      7.15 o 
   6   2   9       29.95       23.75      3.93 o 
   7   2   9      192.36      195.90     10.61 o 
   8   2   9       28.04       17.08      3.53 o 
   9   2   9      287.75      292.98     12.20 o 
  10   2   9        5.87        8.69      2.30 o 
  11   2   9      274.81      307.78     19.79 o 
 -19   3   9       14.06        6.20      9.77 o 
 -18   3   9        7.56        6.38      4.29 o 
 -17   3   9        5.36        7.25      2.92 o 
 -16   3   9        0.21       -1.83      1.83 o 
 -15   3   9        2.63        0.40      4.06 o 
 -14   3   9       42.27       46.02      5.03 o 
 -13   3   9      290.23      277.57      9.86 o 
 -12   3   9      123.02      125.89     10.00 o 
 -11   3   9      152.85      141.77      6.97 o 
 -10   3   9     1450.38     1518.36     22.81 o 
  -9   3   9      355.78      345.29      7.91 o 
  -8   3   9      504.09      517.86      9.63 o 
  -7   3   9      226.13      228.53      6.22 o 
  -6   3   9       33.47       35.33      2.87 o 
  -5   3   9       94.48       96.78      4.09 o 
  -4   3   9      134.01      154.85      6.19 o 
  -3   3   9        0.85       -0.61      1.72 o 
  -2   3   9      199.16      192.48      9.59 o 
  -1   3   9       13.44       14.46      2.73 o 
   0   3   9      137.14      121.74      6.20 o 
   1   3   9      529.43      541.78     11.83 o 
   2   3   9      162.48      152.44      9.42 o 
   3   3   9      379.86      367.53     10.31 o 
   4   3   9      167.84      158.02      8.72 o 
   5   3   9      103.31      102.17      8.82 o 
   6   3   9        4.06        6.90      3.81 o 
   7   3   9      214.36      202.24     13.23 o 
   8   3   9       31.38       30.25      4.64 o 
   9   3   9        3.22        2.23      2.08 o 
  10   3   9       11.08       18.74      3.49 o 
  11   3   9       58.38       71.55     13.23 o 
  12   3   9        0.49        6.68      5.96 o 
 -18   4   9       38.80       33.37      6.99 o 
 -17   4   9       74.07       80.39     10.12 o 
 -16   4   9      406.87      433.89     17.36 o 
 -15   4   9       30.02       31.86      4.51 o 
 -14   4   9      145.64      144.44      9.05 o 
 -13   4   9        6.65        1.01      2.96 o 
 -12   4   9       97.59       94.53      7.04 o 
 -11   4   9      110.60      115.99      7.02 o 
 -10   4   9      791.31      856.43     17.41 o 
  -9   4   9      314.37      317.26      9.91 o 
  -8   4   9      178.17      197.32     11.39 o 
  -7   4   9       17.96       19.51      2.37 o 
  -6   4   9        1.74       -0.11      1.46 o 
  -5   4   9      620.89      634.06     13.73 o 
  -4   4   9      120.06      120.31      6.13 o 
  -3   4   9      445.99      466.19     13.85 o 
  -2   4   9       21.96       20.05      3.13 o 
  -1   4   9       15.70        7.38      1.92 o 
   0   4   9      127.01      110.89      6.23 o 
   1   4   9      293.98      284.72      9.04 o 
   2   4   9       46.75       38.24      6.79 o 
   3   4   9      281.30      282.07     12.46 o 
   4   4   9        5.38        7.05      3.02 o 
   5   4   9     1002.65     1038.22     25.53 o 
   6   4   9        1.74        5.44      4.89 o 
   7   4   9      479.19      479.33     17.44 o 
   8   4   9       61.22       59.74      8.82 o 
   9   4   9        4.99        4.59      2.63 o 
  10   4   9       28.13       14.95      9.54 o 
  11   4   9       29.81       31.95      4.53 o 
 -15   5   9       43.60       37.74      5.98 o 
 -14   5   9        3.22        3.15      2.64 o 
 -13   5   9       31.59       29.08      4.52 o 
 -12   5   9       45.70       40.96      4.96 o 
 -11   5   9       62.51       75.59      8.41 o 
 -10   5   9       11.53       15.32      7.27 o 
  -9   5   9      763.74      835.87     23.09 o 
  -8   5   9      227.71      234.51     12.05 o 
  -7   5   9      121.31      110.74      9.67 o 
  -6   5   9       86.91       96.36      6.80 o 
  -5   5   9      209.18      207.39      8.26 o 
  -4   5   9      159.89      160.42      7.71 o 
  -3   5   9       11.51       13.67      4.31 o 
  -2   5   9       54.76       70.00      5.89 o 
  -1   5   9       37.62       33.51      4.07 o 
   0   5   9       35.26       30.85      4.47 o 
   1   5   9      294.22      286.34     12.72 o 
   2   5   9      522.91      475.92     25.87 o 
   3   5   9       29.72       31.62      9.66 o 
   4   5   9       44.19       41.55      6.14 o 
   5   5   9       46.80       42.23      5.87 o 
   6   5   9      153.07      155.71     12.05 o 
   7   5   9      162.20      178.21     11.74 o 
   8   5   9      114.02      113.56     12.75 o 
 -12   6   9       89.36      103.19     11.19 o 
 -11   6   9      240.15      238.53     14.86 o 
 -10   6   9        4.54        1.40      5.36 o 
  -9   6   9        3.22        5.89      4.12 o 
  -8   6   9       34.60       27.07      5.77 o 
  -7   6   9       21.51       21.61      5.60 o 
  -6   6   9       27.95       40.21      6.49 o 
  -5   6   9       19.31       21.78      4.85 o 
  -4   6   9       65.93       75.94      6.17 o 
  -3   6   9       51.56       35.63      5.48 o 
  -2   6   9       42.58       49.74      6.16 o 
  -1   6   9       13.28       12.65      3.28 o 
   0   6   9        2.20        6.03      2.91 o 
   1   6   9        0.16        2.38      2.86 o 
   2   6   9        0.09       -2.33      2.60 o 
   3   6   9       34.23       28.17      4.85 o 
   4   6   9       21.10       23.20      5.24 o 
   5   6   9        1.47        1.38      2.88 o 
  -8   7   9       12.92       16.21      9.77 o 
  -7   7   9       59.90       41.37     12.99 o 
  -6   7   9       11.25        9.07      5.02 o 
  -5   7   9      487.64      517.08     20.12 o 
  -4   7   9      110.39      104.86     15.50 o 
  -3   7   9        0.07       -2.86      8.34 o 
  -2   7   9      220.40      231.74     13.45 o 
  -1   7   9       16.99       22.23      4.88 o 
   0   7   9       91.10       95.07     16.45 o 
 -20   0  10       10.33        0.00      8.11 o 
 -19   0  10      244.48      286.33     21.46 o 
 -18   0  10        3.43       -3.10      5.24 o 
 -17   0  10      274.34      288.95     19.55 o 
 -16   0  10       10.60        0.72      4.29 o 
 -15   0  10      450.72      443.44     22.17 o 
 -14   0  10      118.69      115.15     12.87 o 
 -13   0  10      507.48      506.66     14.05 o 
 -12   0  10     2046.73     2009.99     59.72 o 
 -11   0  10       14.81       13.20      2.68 o 
 -10   0  10      630.32      594.19     14.32 o 
  -9   0  10       34.90       32.60      3.88 o 
  -8   0  10     3304.93     3285.57     74.74 o 
  -7   0  10      344.93      363.47     10.19 o 
  -6   0  10     1369.28     1348.79     21.31 o 
  -5   0  10       43.49       58.02      4.54 o 
  -4   0  10      347.01      307.01      8.72 o 
  -3   0  10      193.89      206.36      8.34 o 
  -2   0  10     4934.34     4928.14     52.53 o 
  -1   0  10     1193.90     1254.62     19.59 o 
   0   0  10      240.34      208.93      7.09 o 
   1   0  10      270.66      248.38     10.97 o 
   2   0  10      531.17      505.44     11.91 o 
   3   0  10      804.20      771.82     15.51 o 
   4   0  10        5.69        3.55      1.37 o 
   5   0  10      360.50      344.26     15.26 o 
   6   0  10       17.55       16.45      3.34 o 
   7   0  10       13.17       20.98      3.81 o 
 -20   1  10       36.51       40.29     11.68 o 
 -19   1  10        7.89        9.34      8.70 o 
 -18   1  10      227.56      223.11     12.59 o 
 -17   1  10      148.52      133.80     11.03 o 
 -16   1  10       51.20       42.05      6.15 o 
 -15   1  10      179.15      175.47      7.54 o 
 -14   1  10      175.21      181.47      7.55 o 
 -13   1  10       97.43      100.14      9.16 o 
 -12   1  10       49.57       46.85      3.53 o 
 -11   1  10      309.26      294.07      7.19 o 
 -10   1  10       27.90       30.42      2.79 o 
  -9   1  10        0.72        0.40      0.97 o 
  -8   1  10       21.13       18.53      2.10 o 
  -7   1  10       20.09       15.72      2.00 o 
  -6   1  10       68.10       77.11      3.71 o 
  -5   1  10      215.50      241.55      6.17 o 
  -4   1  10      190.34      197.93      4.93 o 
  -3   1  10       54.70       48.34      2.72 o 
  -2   1  10      607.05      614.56      8.87 o 
  -1   1  10      727.86      682.54      9.38 o 
   0   1  10      768.36      796.69     16.34 o 
   1   1  10       97.10       97.33      6.11 o 
   2   1  10       77.82       72.23      4.24 o 
   3   1  10       49.55       54.71      4.16 o 
   4   1  10      283.18      273.03      7.91 o 
   5   1  10      117.02      107.87      4.97 o 
   6   1  10      109.16      100.06      5.03 o 
   7   1  10       35.48       34.33      4.28 o 
   8   1  10      131.00      115.39      9.54 o 
 -19   2  10       91.30       69.05      8.70 o 
 -18   2  10      204.89      204.67     13.05 o 
 -17   2  10       93.21       85.36      8.93 o 
 -16   2  10      187.43      172.93     12.12 o 
 -15   2  10        0.35        2.13      1.99 o 
 -14   2  10       60.62       62.04      5.45 o 
 -13   2  10        1.23        1.65      1.91 o 
 -12   2  10       46.63       33.95      3.89 o 
 -11   2  10      279.66      302.89      9.31 o 
 -10   2  10      390.30      363.80      8.11 o 
  -9   2  10       49.00       57.47      3.82 o 
  -8   2  10      689.08      691.76     11.10 o 
  -7   2  10       92.28       93.67      4.16 o 
  -6   2  10       19.00       17.01      1.99 o 
  -5   2  10       39.19       38.49      2.83 o 
  -4   2  10        1.71        2.12      1.01 o 
  -3   2  10      234.78      231.27      5.29 o 
  -2   2  10      297.55      320.60      8.48 o 
  -1   2  10       23.68       25.84      3.80 o 
   0   2  10      581.44      569.25     11.78 o 
   1   2  10      722.74      728.95     17.39 o 
   2   2  10      117.44      105.36      5.20 o 
   3   2  10       27.49       28.20      3.22 o 
   4   2  10      466.53      461.35     13.48 o 
   5   2  10       92.83       94.02      7.73 o 
   6   2  10      313.67      318.05     12.29 o 
   7   2  10      243.65      231.53     14.19 o 
   8   2  10       71.82       92.44      8.07 o 
   9   2  10      200.96      204.63     10.19 o 
  10   2  10       21.12       24.32      6.68 o 
 -18   3  10      184.01      216.50     18.24 o 
 -17   3  10       24.81       20.10      4.42 o 
 -16   3  10      158.36      170.18      8.81 o 
 -15   3  10      283.96      281.87     17.96 o 
 -14   3  10       27.21       29.84      3.94 o 
 -13   3  10       30.75       24.57      3.67 o 
 -12   3  10      349.49      348.01     10.86 o 
 -11   3  10      154.47      173.53      8.87 o 
 -10   3  10      140.02      140.53      6.83 o 
  -9   3  10        1.73        0.22      1.13 o 
  -8   3  10      256.56      271.80      7.11 o 
  -7   3  10      170.82      189.97      5.78 o 
  -6   3  10      271.13      287.20      6.95 o 
  -5   3  10     2084.43     2210.13     27.55 o 
  -4   3  10       69.92       53.26      5.04 o 
  -3   3  10      363.37      325.16      9.26 o 
  -2   3  10        2.87        0.37      1.37 o 
  -1   3  10      806.62      750.96     20.51 o 
   0   3  10      115.34      123.70      8.03 o 
   1   3  10        1.67        0.77      1.28 o 
   2   3  10        1.37        2.47      1.39 o 
   3   3  10      533.07      505.90     15.06 o 
   4   3  10       51.90       52.02      6.23 o 
   5   3  10        0.16       -2.02      2.02 o 
   6   3  10      561.51      562.28     22.17 o 
   7   3  10      136.22      141.50      9.45 o 
   8   3  10      337.20      359.88     14.45 o 
   9   3  10        0.56       -0.02      2.16 o 
  10   3  10      459.65      519.04     19.67 o 
  11   3  10        1.42       -6.16      6.32 o 
 -17   4  10        0.01       -0.09      3.29 o 
 -16   4  10       29.16       22.76      4.37 o 
 -15   4  10      212.95      214.67      9.80 o 
 -14   4  10      125.89      130.88      8.66 o 
 -13   4  10        8.99        3.21      5.48 o 
 -12   4  10      108.31      111.10      7.66 o 
 -11   4  10        1.37        0.98      1.89 o 
 -10   4  10        2.51        5.59      2.29 o 
  -9   4  10      110.88      129.08     11.26 o 
  -8   4  10      209.26      209.03     12.75 o 
  -7   4  10       65.57       64.66      5.27 o 
  -6   4  10       85.33       89.03      6.16 o 
  -5   4  10       46.92       51.52      4.83 o 
  -4   4  10      738.13      723.38     15.22 o 
  -3   4  10      472.84      458.62     11.89 o 
  -2   4  10       86.56       65.36      6.75 o 
  -1   4  10      192.58      183.39      7.41 o 
   0   4  10        3.55        3.94      4.53 o 
   1   4  10      280.36      271.78     10.40 o 
   2   4  10       22.30       18.37      4.17 o 
   3   4  10        0.93        0.60      1.84 o 
   4   4  10       27.02       26.82      6.32 o 
   5   4  10        5.70        7.17      2.51 o 
   6   4  10       45.44       33.58      7.51 o 
   7   4  10       16.96       10.81      3.39 o 
   8   4  10       57.58       66.97      7.43 o 
   9   4  10        0.60        1.50      2.51 o 
  10   4  10       10.21        1.43      2.62 o 
 -16   5  10       59.03       65.79     16.45 o 
 -15   5  10       41.94       34.09      5.48 o 
 -14   5  10      133.98      130.98      9.46 o 
 -13   5  10        0.03        0.39      2.94 o 
 -12   5  10       32.01       38.87      6.21 o 
 -11   5  10        1.46        1.53      2.67 o 
 -10   5  10      284.76      304.71     20.62 o 
  -9   5  10      142.19      167.96     19.19 o 
  -8   5  10        0.27        1.66      2.67 o 
  -7   5  10       21.85       17.46      4.37 o 
  -6   5  10       31.98       38.85      4.38 o 
  -5   5  10      244.86      246.83      9.25 o 
  -4   5  10        9.16       11.11      2.62 o 
  -3   5  10       29.09       25.22      3.63 o 
  -2   5  10        0.56        2.19      1.70 o 
  -1   5  10        9.01        2.37      3.04 o 
   0   5  10       55.17       44.09      4.73 o 
   1   5  10      112.52       98.53     15.50 o 
   2   5  10       40.36       45.84      6.31 o 
   3   5  10        8.58        6.93      2.78 o 
   4   5  10       48.86       62.89      7.83 o 
   5   5  10       10.19        4.44      6.20 o 
   6   5  10       11.46       13.15      7.15 o 
   7   5  10        2.56        1.95      2.91 o 
 -13   6  10        0.12        1.67      8.82 o 
 -12   6  10      138.22      143.76     18.60 o 
 -11   6  10       40.76       29.62      6.81 o 
 -10   6  10      116.26      133.94     12.03 o 
  -9   6  10        4.77        7.21      4.10 o 
  -8   6  10      137.14      134.61     11.60 o 
  -7   6  10      270.42      273.71     14.08 o 
  -6   6  10      360.70      385.05     16.35 o 
  -5   6  10       46.30       45.45      6.99 o 
  -4   6  10        5.00        3.63      2.18 o 
  -3   6  10        0.75       -1.17      3.76 o 
  -2   6  10      230.50      235.37      9.79 o 
  -1   6  10      161.04      172.42     11.33 o 
   0   6  10       77.64       60.15      7.60 o 
   1   6  10      114.67      142.33     11.84 o 
   2   6  10      172.17      144.95     15.97 o 
   3   6  10       31.79       26.79     10.25 o 
   4   6  10      264.76      278.71     14.32 o 
  -8   7  10        0.03       -1.67      7.87 o 
  -7   7  10        8.20       26.22     11.44 o 
  -6   7  10       40.04       46.12      7.73 o 
  -5   7  10      602.95      612.55     21.99 o 
  -4   7  10      220.24      224.75     23.96 o 
  -3   7  10       84.83      111.10     17.64 o 
  -2   7  10      241.04      274.88     17.88 o 
  -1   7  10       13.37       12.87      4.29 o 
 -19   1  11       40.26       41.70     10.37 o 
 -18   1  11      270.19      272.85     14.06 o 
 -17   1  11        0.01        0.90      4.77 o 
 -16   1  11       12.33        8.59      4.41 o 
 -15   1  11       25.81       30.42      4.74 o 
 -14   1  11        0.59        0.66      1.55 o 
 -13   1  11      186.30      177.33      7.24 o 
 -12   1  11      278.90      279.11      9.53 o 
 -11   1  11        8.82        8.04      1.75 o 
 -10   1  11      379.21      393.38      8.39 o 
  -9   1  11      333.71      329.75      7.46 o 
  -8   1  11      302.49      290.32      7.43 o 
  -7   1  11      425.04      446.31      8.40 o 
  -6   1  11        1.55       -0.33      0.88 o 
  -5   1  11       66.89       43.66      3.00 o 
  -4   1  11      173.84      163.11      4.61 o 
  -3   1  11      121.65      103.35      3.63 o 
  -2   1  11       16.72       25.84      2.21 o 
  -1   1  11      294.67      269.08      5.74 o 
   0   1  11        4.31        4.41      1.31 o 
   1   1  11      357.88      330.10     10.60 o 
   2   1  11      290.77      285.92      8.15 o 
   3   1  11     2051.14     2056.18     25.52 o 
   4   1  11        6.36       -0.85      1.15 o 
   5   1  11       33.42       34.75      3.46 o 
   6   1  11      103.32      105.71      7.04 o 
   7   1  11       64.27       65.32      8.58 o 
   8   1  11      418.16      448.68     20.26 o 
 -19   2  11      518.14      523.78     30.52 o 
 -18   2  11       76.77       57.97      7.77 o 
 -17   2  11       17.64       20.66      4.85 o 
 -16   2  11       13.66        8.34      2.81 o 
 -15   2  11      463.33      493.62     13.50 o 
 -14   2  11      230.27      223.49      8.77 o 
 -13   2  11      258.62      276.08      9.54 o 
 -12   2  11       13.53       15.70      2.73 o 
 -11   2  11      614.95      638.54     11.50 o 
 -10   2  11        4.64        9.11      1.73 o 
  -9   2  11     1053.06     1068.22     14.90 o 
  -8   2  11     2599.52     2677.46     26.22 o 
  -7   2  11       27.55       35.26      3.58 o 
  -6   2  11      280.63      268.84      6.51 o 
  -5   2  11       24.96       34.07      2.80 o 
  -4   2  11     1426.29     1450.53     16.36 o 
  -3   2  11      113.15      106.65      5.05 o 
  -2   2  11      351.63      349.51      9.22 o 
  -1   2  11        3.68        1.90      1.24 o 
   0   2  11      147.64      157.61      7.50 o 
   1   2  11      772.13      790.25     18.36 o 
   2   2  11      303.87      321.99      9.20 o 
   3   2  11       83.78       74.06      5.23 o 
   4   2  11       47.26       46.62      5.87 o 
   5   2  11      108.72      113.58      8.76 o 
   6   2  11      511.11      540.24     16.60 o 
   7   2  11      160.45      159.32      8.85 o 
   8   2  11      104.64      115.70      9.19 o 
   9   2  11      134.04      179.28     13.11 o 
 -18   3  11        6.76        2.24      4.48 o 
 -17   3  11       56.55       54.02      5.92 o 
 -16   3  11       23.83       21.03      3.63 o 
 -15   3  11       42.67       40.64      5.76 o 
 -14   3  11       30.75       23.57      3.83 o 
 -13   3  11        4.31        2.03      1.83 o 
 -12   3  11       25.94       22.74      3.50 o 
 -11   3  11        0.04        1.44      1.74 o 
 -10   3  11        2.83        3.53      2.09 o 
  -9   3  11       85.11       91.08      5.14 o 
  -8   3  11     1059.54     1099.99     15.52 o 
  -7   3  11       14.64       16.50      2.22 o 
  -6   3  11        4.98        6.37      1.87 o 
  -5   3  11       29.01       23.94      3.18 o 
  -4   3  11      104.11       79.38     12.08 o 
  -3   3  11      504.66      517.13     12.17 o 
  -2   3  11       27.01       23.70      3.07 o 
  -1   3  11       52.66       62.55      5.06 o 
   0   3  11      256.58      258.76     11.09 o 
   1   3  11       82.22       81.92      9.08 o 
   2   3  11      126.19      132.85      6.56 o 
   3   3  11      758.39      751.57     20.14 o 
   4   3  11      453.95      467.98     25.15 o 
   5   3  11       33.42       43.63      5.90 o 
   6   3  11      226.19      227.84     11.36 o 
   7   3  11        9.33       14.12      3.21 o 
   8   3  11       96.97      117.58      9.83 o 
   9   3  11       25.77       20.43      3.75 o 
  10   3  11        6.50       16.56      3.61 o 
 -17   4  11       52.66       50.59      7.63 o 
 -16   4  11        7.13        6.22      3.26 o 
 -15   4  11      623.08      690.35     17.73 o 
 -14   4  11       18.08       19.35      3.57 o 
 -13   4  11      157.05      173.55     12.13 o 
 -12   4  11       28.27       26.67      6.85 o 
 -11   4  11      131.76      150.44      7.92 o 
 -10   4  11      105.22      119.35     10.20 o 
  -9   4  11      228.34      238.23     11.62 o 
  -8   4  11        2.25        3.53      1.74 o 
  -7   4  11      373.86      397.59     11.56 o 
  -6   4  11       20.79       23.87      3.25 o 
  -5   4  11      458.88      433.17     11.84 o 
  -4   4  11      297.17      270.12      9.33 o 
  -3   4  11       90.96      108.08      7.38 o 
  -2   4  11      381.35      387.42     11.75 o 
  -1   4  11       22.73       25.12      4.70 o 
   0   4  11      549.20      536.18     15.85 o 
   1   4  11        1.95        6.24      1.89 o 
   2   4  11      270.81      242.62     17.28 o 
   3   4  11       62.71       49.73      6.32 o 
   4   4  11       25.86       19.44      5.48 o 
   5   4  11      198.03      191.26     10.77 o 
   6   4  11      860.93      907.18     25.20 o 
   7   4  11       12.96        5.31      2.48 o 
   8   4  11      203.07      217.77     11.95 o 
   9   4  11       65.14       52.50      6.39 o 
 -16   5  11      108.45      159.02     11.68 o 
 -15   5  11       37.56       41.01     12.64 o 
 -14   5  11       31.15       45.17      7.78 o 
 -13   5  11        0.55       -0.72      3.15 o 
 -12   5  11        0.16       -2.42      2.42 o 
 -11   5  11       58.23       63.46      8.24 o 
 -10   5  11      170.66      164.56     12.39 o 
  -9   5  11      180.53      193.97     11.54 o 
  -8   5  11        4.67        1.94      2.85 o 
  -7   5  11       17.10       15.49      4.30 o 
  -6   5  11      236.78      230.98      9.10 o 
  -5   5  11      267.69      268.38      9.88 o 
  -4   5  11        8.63       10.94      2.52 o 
  -3   5  11      176.75      189.47      8.58 o 
  -2   5  11       11.30        3.51      2.51 o 
  -1   5  11      483.60      480.30     25.04 o 
   0   5  11        0.54       -2.00      2.86 o 
   1   5  11      252.20      224.82     16.69 o 
   2   5  11        3.42        1.19      2.53 o 
   3   5  11      132.19      135.80     19.31 o 
   4   5  11       20.97       19.61      4.58 o 
   5   5  11      118.65      111.23     22.53 o 
   6   5  11       73.66       76.03     13.71 o 
 -12   6  11       34.44       17.88     10.49 o 
 -11   6  11        0.33       -0.80      4.01 o 
 -10   6  11       50.41       51.81      8.11 o 
  -9   6  11        0.78       -0.29      3.58 o 
  -8   6  11        0.11        7.81      3.93 o 
  -7   6  11        6.75        2.20      3.28 o 
  -6   6  11      131.13      140.98     21.22 o 
  -5   6  11       50.11       47.04      7.07 o 
  -4   6  11       15.04       12.45      3.42 o 
  -3   6  11      255.10      266.25     10.60 o 
  -2   6  11       78.20       88.30      9.17 o 
  -1   6  11        0.20       -2.38      2.38 o 
   0   6  11      157.45      170.76     11.86 o 
   1   6  11       70.18       75.41      8.63 o 
   2   6  11       20.90       10.73      4.05 o 
   3   6  11       41.39       27.18      5.96 o 
  -5   7  11        0.32        4.77      3.81 o 
 -19   0  12       59.18       50.30     11.68 o 
 -18   0  12      117.64      114.67     14.78 o 
 -17   0  12      143.70      115.63     14.30 o 
 -16   0  12      304.52      335.68     20.26 o 
 -15   0  12       17.32       18.12      5.24 o 
 -14   0  12      299.48      301.84     11.44 o 
 -13   0  12      610.23      579.69     15.78 o 
 -12   0  12       16.95       11.13      3.58 o 
 -11   0  12        5.02        2.73      1.83 o 
 -10   0  12       18.98       15.39      2.85 o 
  -9   0  12     1329.49     1291.03     23.18 o 
  -8   0  12      694.39      723.44     31.11 o 
  -7   0  12      378.47      341.11     22.53 o 
  -6   0  12       53.41       68.90      5.60 o 
  -5   0  12      159.65      143.29      6.45 o 
  -4   0  12      254.02      252.92      8.58 o 
  -3   0  12       11.31        4.73      1.76 o 
  -2   0  12      611.99      648.56     14.14 o 
  -1   0  12      259.52      260.80      8.59 o 
   0   0  12       55.82       45.23      9.66 o 
   1   0  12      424.40      448.13     11.90 o 
   2   0  12      560.38      564.07     21.46 o 
   3   0  12      187.27      219.81     12.87 o 
   4   0  12       94.32       76.05      8.82 o 
   5   0  12      517.07      483.01     20.26 o 
   6   0  12      509.23      482.53     20.50 o 
 -19   1  12       69.57       60.77      8.58 o 
 -18   1  12       16.55       18.73      4.92 o 
 -17   1  12        1.42       -1.03      3.26 o 
 -16   1  12       12.78       13.38      4.11 o 
 -15   1  12       90.69       91.98      8.72 o 
 -14   1  12       14.95       20.08      3.11 o 
 -13   1  12       90.78       85.83      4.67 o 
 -12   1  12      171.42      165.90      6.29 o 
 -11   1  12        1.75        0.93      1.23 o 
 -10   1  12      352.23      362.11      8.27 o 
  -9   1  12        7.55        6.47      1.59 o 
  -8   1  12       12.86        6.28      1.54 o 
  -7   1  12       65.24       71.58      3.83 o 
  -6   1  12      578.10      581.52     10.20 o 
  -5   1  12      160.98      159.33      4.90 o 
  -4   1  12      509.08      490.98      8.63 o 
  -3   1  12       12.02        8.28      1.67 o 
  -2   1  12      115.80      114.79      3.93 o 
  -1   1  12      497.05      499.71     11.01 o 
   0   1  12       42.35       49.00      4.07 o 
   1   1  12        0.30        1.26      1.22 o 
   2   1  12        8.67        9.20      2.95 o 
   3   1  12      318.18      341.79      9.39 o 
   4   1  12        2.10        2.98      1.18 o 
   5   1  12      336.27      325.59     11.43 o 
   6   1  12       62.39       55.55      7.87 o 
   7   1  12      415.60      447.01     20.98 o 
 -19   2  12        0.66       -4.41      6.91 o 
 -18   2  12        4.76        0.13      3.55 o 
 -17   2  12       18.41        9.36      3.21 o 
 -16   2  12        1.41        3.17      2.04 o 
 -15   2  12        3.33        7.37      2.29 o 
 -14   2  12       67.84       69.72      5.92 o 
 -13   2  12        3.60        5.80      2.34 o 
 -12   2  12      252.04      249.82     11.46 o 
 -11   2  12     1138.30     1183.78     16.70 o 
 -10   2  12      486.85      497.14     10.11 o 
  -9   2  12      117.58      121.37      4.98 o 
  -8   2  12       10.56       11.96      2.04 o 
  -7   2  12      651.66      662.27     11.15 o 
  -6   2  12      712.98      717.73     11.47 o 
  -5   2  12        0.08        0.71      1.25 o 
  -4   2  12       21.71       20.98      2.88 o 
  -3   2  12      319.98      307.54      8.90 o 
  -2   2  12        6.61        9.71      2.03 o 
  -1   2  12      185.21      179.85      6.92 o 
   0   2  12      670.81      666.14     13.76 o 
   1   2  12       61.00       61.03      5.72 o 
   2   2  12       29.45       35.30      3.78 o 
   3   2  12       55.56       65.44      5.14 o 
   4   2  12      270.17      274.91     11.55 o 
   5   2  12       16.38       14.37      3.13 o 
   6   2  12       54.71       65.70      6.74 o 
   7   2  12        6.93        3.21      2.02 o 
   8   2  12      122.99      116.58     12.40 o 
   9   2  12       71.81       75.57      9.77 o 
 -18   3  12       84.09       93.45      9.90 o 
 -17   3  12       52.35       49.84      5.76 o 
 -16   3  12      171.26      181.61      9.38 o 
 -15   3  12       12.99       19.41      3.41 o 
 -14   3  12      182.19      193.78      8.66 o 
 -13   3  12      209.96      214.03     10.30 o 
 -12   3  12      416.52      431.60     12.36 o 
 -11   3  12        0.09        0.12      1.86 o 
 -10   3  12      578.02      593.04     14.62 o 
  -9   3  12       34.19       34.33      3.26 o 
  -8   3  12        2.05        1.92      1.62 o 
  -7   3  12      119.22      120.34      7.07 o 
  -6   3  12      224.13      219.14      7.99 o 
  -5   3  12      661.92      658.08     14.21 o 
  -4   3  12      869.38      855.70     18.39 o 
  -3   3  12       51.95       55.44      4.93 o 
  -2   3  12      658.66      656.74     14.35 o 
  -1   3  12      436.70      420.00     11.41 o 
   0   3  12      650.80      644.59     14.41 o 
   1   3  12      957.99     1018.95     19.22 o 
   2   3  12      114.54      123.52      6.83 o 
   3   3  12      117.26      115.48      9.42 o 
   4   3  12       19.24       17.80      3.66 o 
   5   3  12      487.20      538.40     28.85 o 
   6   3  12      121.68      143.93     11.03 o 
   7   3  12       81.53       72.29      7.73 o 
   8   3  12        4.24       -2.38      2.38 o 
   9   3  12      195.49      208.83     11.78 o 
 -17   4  12        0.01        2.46      2.92 o 
 -16   4  12       19.55       11.57      3.59 o 
 -15   4  12       72.14       63.01      6.34 o 
 -14   4  12        5.83        7.64      2.72 o 
 -13   4  12       49.93       45.75      9.33 o 
 -12   4  12       59.08       75.56     10.73 o 
 -11   4  12      461.34      476.61     19.91 o 
 -10   4  12       18.93       22.98      4.62 o 
  -9   4  12      114.15      121.17     10.02 o 
  -8   4  12       92.82       95.08      6.77 o 
  -7   4  12      190.19      190.99      8.04 o 
  -6   4  12      110.39      100.03      6.94 o 
  -5   4  12       39.37       29.18      3.90 o 
  -4   4  12        6.98        8.52      2.33 o 
  -3   4  12       19.90       14.71      3.41 o 
  -2   4  12        1.60       -1.30      1.30 o 
  -1   4  12       34.41       30.55      3.88 o 
   0   4  12      156.18      154.11      7.54 o 
   1   4  12       52.33       44.82      8.58 o 
   2   4  12      196.21      196.83     13.35 o 
   3   4  12        2.22       -1.71      1.71 o 
   4   4  12      122.30      102.91      9.60 o 
   5   4  12        0.06        2.50      2.50 o 
   6   4  12        5.79        3.07      4.53 o 
   7   4  12       57.73       60.02      7.27 o 
   8   4  12       42.95       39.10     10.01 o 
 -15   5  12        2.47       12.16     10.25 o 
 -14   5  12       40.58       40.60      7.87 o 
 -13   5  12        4.90        1.98      3.60 o 
 -12   5  12      169.55      165.38     13.06 o 
 -11   5  12       43.21       35.91      6.79 o 
 -10   5  12      176.85      206.09     13.27 o 
  -9   5  12        0.00       -2.38      2.67 o 
  -8   5  12        0.15       -2.64      2.64 o 
  -7   5  12       39.08       34.36      5.79 o 
  -6   5  12       42.30       34.73      4.34 o 
  -5   5  12      232.31      220.19      9.23 o 
  -4   5  12       67.61       76.43      6.21 o 
  -3   5  12        0.02       -1.77      2.73 o 
  -2   5  12        7.61        5.94      2.55 o 
  -1   5  12       61.21       63.62      5.68 o 
   0   5  12        3.70        1.91      3.81 o 
   1   5  12       15.43       13.24      4.77 o 
   2   5  12       10.45       16.45      5.48 o 
   3   5  12       20.08       10.98      3.81 o 
   4   5  12       26.50       19.62      3.78 o 
   5   5  12       43.57       24.99      5.37 o 
 -11   6  12      347.58      399.33     26.94 o 
 -10   6  12       25.08       17.14      6.12 o 
  -9   6  12       47.21       44.08      7.90 o 
  -8   6  12        0.70       -2.96      3.06 o 
  -7   6  12      294.63      349.36     16.52 o 
  -6   6  12       70.14       56.82      8.34 o 
  -5   6  12      173.50      172.58     13.19 o 
  -4   6  12       69.96       75.16      6.86 o 
  -3   6  12       51.44       46.05      5.33 o 
  -2   6  12        0.85        4.04      3.70 o 
  -1   6  12      141.58      131.41     11.51 o 
   0   6  12      513.87      528.72     20.13 o 
   1   6  12        0.22       -2.98      2.98 o 
 -19   1  13      121.48      106.61     10.92 o 
 -18   1  13       15.81       12.81      4.52 o 
 -17   1  13      345.31      358.50     15.59 o 
 -16   1  13      133.98      125.64      7.39 o 
 -15   1  13       89.68       87.92      6.56 o 
 -14   1  13      291.32      283.96     10.34 o 
 -13   1  13      116.38      121.56     10.70 o 
 -12   1  13      320.32      298.73      7.99 o 
 -11   1  13       33.03       33.15      3.17 o 
 -10   1  13      422.25      411.30      9.07 o 
  -9   1  13      293.53      302.48     10.70 o 
  -8   1  13      291.61      290.75      7.29 o 
  -7   1  13      518.66      517.52      9.68 o 
  -6   1  13      511.69      506.40      9.40 o 
  -5   1  13      246.72      253.16      6.85 o 
  -4   1  13     1336.91     1348.79     16.19 o 
  -3   1  13       47.00       50.57      4.22 o 
  -2   1  13     1187.85     1193.31     18.60 o 
  -1   1  13      290.15      290.29      8.56 o 
   0   1  13       12.95       10.18      2.03 o 
   1   1  13      425.94      413.60     10.44 o 
   2   1  13      113.44      124.89      7.07 o 
   3   1  13      169.30      181.61      6.91 o 
   4   1  13      789.40      754.35     18.86 o 
   5   1  13       25.76       20.26      5.01 o 
   6   1  13       94.77      110.38     11.92 o 
   7   1  13      272.00      301.58     17.17 o 
 -19   2  13        0.47       -3.81      3.81 o 
 -18   2  13       59.62       63.13      8.36 o 
 -17   2  13       60.58       51.08      5.51 o 
 -16   2  13      169.04      168.60     12.18 o 
 -15   2  13      134.82      131.45      8.37 o 
 -14   2  13     1063.26     1090.94     20.84 o 
 -13   2  13      577.36      575.67     14.26 o 
 -12   2  13       71.01       61.01      5.32 o 
 -11   2  13       41.82       37.42      3.42 o 
 -10   2  13        3.07        5.32      2.68 o 
  -9   2  13       63.95       66.98      5.27 o 
  -8   2  13       38.65       39.79      3.38 o 
  -7   2  13      127.91      137.00      5.07 o 
  -6   2  13       37.97       32.54      3.65 o 
  -5   2  13      218.62      218.53      7.65 o 
  -4   2  13        0.17        0.96      1.36 o 
  -3   2  13     1706.42     1692.60     28.23 o 
  -2   2  13      632.55      645.55     13.81 o 
  -1   2  13        6.83        6.69      2.59 o 
   0   2  13        2.81        4.48      1.58 o 
   1   2  13      316.01      308.22      9.49 o 
   2   2  13      173.15      166.97      7.00 o 
   3   2  13       12.70       13.02      2.30 o 
   4   2  13       48.39       62.10      7.15 o 
   5   2  13      195.05      209.63     10.28 o 
   6   2  13      110.46      115.63     13.11 o 
   7   2  13      228.33      273.45     17.17 o 
   8   2  13      520.02      645.37     28.37 o 
 -18   3  13       65.55       67.19      8.82 o 
 -17   3  13        6.29        6.32      3.11 o 
 -16   3  13       26.91       29.27      5.55 o 
 -15   3  13       12.91        8.20      2.90 o 
 -14   3  13       80.52       73.41      6.41 o 
 -13   3  13      378.35      387.33     12.15 o 
 -12   3  13      320.95      316.38     12.98 o 
 -11   3  13        0.62        0.72      1.72 o 
 -10   3  13       51.23       46.73      3.99 o 
  -9   3  13       13.87       15.73      2.99 o 
  -8   3  13        7.06        4.89      2.78 o 
  -7   3  13       72.82       63.78      5.40 o 
  -6   3  13      143.59      136.11      6.79 o 
  -5   3  13      128.59      129.68      6.74 o 
  -4   3  13        0.18        1.33      1.77 o 
  -3   3  13       24.58       21.00      5.45 o 
  -2   3  13       31.41       25.40      3.36 o 
  -1   3  13       22.70       20.77      3.09 o 
   0   3  13       30.47       25.32      3.27 o 
   1   3  13      407.37      424.13     14.21 o 
   2   3  13      355.71      371.78     16.45 o 
   3   3  13       31.21       34.07      7.75 o 
   4   3  13      197.00      233.77     11.62 o 
   5   3  13        0.02       -1.43      2.62 o 
   6   3  13       21.89       23.01      4.01 o 
   7   3  13        8.13        8.49      3.07 o 
   8   3  13        4.91        3.50      3.58 o 
 -17   4  13       85.22       93.93     11.92 o 
 -16   4  13        0.04       -2.99      2.99 o 
 -15   4  13        0.31       -3.79      3.79 o 
 -14   4  13       53.20       55.09      7.75 o 
 -13   4  13        0.02        0.74      2.63 o 
 -12   4  13      153.91      175.19     13.06 o 
 -11   4  13       90.15       96.40      9.35 o 
 -10   4  13       49.06       42.02      7.87 o 
  -9   4  13      225.18      224.19     11.80 o 
  -8   4  13       45.98       44.86      4.81 o 
  -7   4  13      466.06      499.63     16.37 o 
  -6   4  13       31.96       32.33      3.89 o 
  -5   4  13       68.15       79.99      6.26 o 
  -4   4  13      102.56       99.55      7.17 o 
  -3   4  13       11.95       15.58      4.31 o 
  -2   4  13       23.91       24.78      3.60 o 
  -1   4  13      352.08      377.61     14.83 o 
   0   4  13      152.90      153.22      8.12 o 
   1   4  13       28.40       20.52      7.63 o 
   2   4  13       17.26       14.30      5.48 o 
   3   4  13       20.64       20.50      5.48 o 
   4   4  13      407.96      449.34     17.27 o 
   5   4  13       10.42        8.75      3.21 o 
   6   4  13      178.28      190.93     15.73 o 
   7   4  13       50.33       38.38      9.06 o 
 -14   5  13        4.08       -1.91      8.82 o 
 -13   5  13      190.99      205.09     19.67 o 
 -12   5  13      115.59      142.10     12.42 o 
 -11   5  13        6.44       10.56      4.01 o 
 -10   5  13       23.29       30.88      5.95 o 
  -9   5  13       96.83      104.14     10.37 o 
  -8   5  13      174.37      192.32     12.60 o 
  -7   5  13       39.54       44.50      5.41 o 
  -6   5  13      214.34      236.22      9.73 o 
  -5   5  13       52.51       56.74      5.70 o 
  -4   5  13       66.58       75.69      6.42 o 
  -3   5  13        2.04        4.23      3.11 o 
  -2   5  13      128.89      112.48      8.98 o 
  -1   5  13      273.92      307.61     14.28 o 
   0   5  13      175.13      181.68     11.90 o 
   1   5  13        3.31        4.01      2.73 o 
   2   5  13      317.15      331.21     15.22 o 
   3   5  13      187.48      187.63     15.73 o 
   4   5  13      230.11      221.24     19.07 o 
  -9   6  13       38.43       43.09      8.19 o 
  -8   6  13        0.01        0.46      3.66 o 
  -7   6  13       21.67       15.89      5.51 o 
  -6   6  13       46.83       56.71      8.11 o 
  -5   6  13        1.37       -0.88      2.33 o 
  -4   6  13       25.10       22.66      4.16 o 
  -3   6  13        2.10       -0.17      3.27 o 
  -2   6  13      134.82      143.58     12.52 o 
  -1   6  13        5.10        8.03      3.72 o 
 -19   0  14        1.31       -1.67      4.77 o 
 -18   0  14       61.11       63.18     11.21 o 
 -17   0  14       19.57       25.27      6.91 o 
 -16   0  14      433.00      432.95     23.13 o 
 -15   0  14       96.58       86.87      7.67 o 
 -14   0  14      180.80      184.37      9.27 o 
 -13   0  14       37.87       41.12      5.31 o 
 -12   0  14      382.93      391.41     13.31 o 
 -11   0  14       17.68       17.82      3.45 o 
 -10   0  14       78.11       72.35      6.38 o 
  -9   0  14      814.13      860.49     19.20 o 
  -8   0  14        2.52        5.78      2.11 o 
  -7   0  14       20.19       15.63      3.02 o 
  -6   0  14      437.19      421.51     12.39 o 
  -5   0  14        2.43        1.86      1.59 o 
  -4   0  14        0.06        0.82      1.32 o 
  -3   0  14      655.79      614.68     14.71 o 
  -2   0  14       28.22       24.25      3.48 o 
  -1   0  14      386.71      352.36     17.40 o 
   0   0  14       71.18       72.48     10.01 o 
   1   0  14     1657.84     1746.80     43.63 o 
   2   0  14       20.79       22.89      5.48 o 
   3   0  14      497.71      513.53     22.17 o 
   4   0  14        4.86        0.95      2.15 o 
   5   0  14      334.70      361.19     18.60 o 
 -19   1  14       11.12       18.88      7.51 o 
 -18   1  14       26.68       22.29      4.85 o 
 -17   1  14        8.44        9.66      3.62 o 
 -16   1  14       93.96       89.92      6.74 o 
 -15   1  14      239.23      222.10      8.87 o 
 -14   1  14       10.66       10.83      2.62 o 
 -13   1  14        8.20       10.55      2.10 o 
 -12   1  14       11.44       12.00      1.99 o 
 -11   1  14      225.05      224.95      7.12 o 
 -10   1  14       36.70       30.98      3.09 o 
  -9   1  14       77.25       72.00      4.92 o 
  -8   1  14       53.18       56.01      3.91 o 
  -7   1  14      116.49      110.85      4.88 o 
  -6   1  14       34.36       37.24      3.27 o 
  -5   1  14      370.58      388.35      8.33 o 
  -4   1  14      979.35      984.12     17.05 o 
  -3   1  14        4.11        3.12      1.47 o 
  -2   1  14       79.70       89.67      5.31 o 
  -1   1  14      189.12      183.60      7.04 o 
   0   1  14      276.62      274.84      8.70 o 
   1   1  14        1.13        1.32      1.77 o 
   2   1  14        1.40        0.61      1.30 o 
   3   1  14      316.03      307.29     11.94 o 
   4   1  14       38.88       27.27      4.17 o 
   5   1  14       11.67        9.77      3.58 o 
   6   1  14        9.72       16.69      4.53 o 
   7   1  14      161.19      201.21     14.07 o 
 -18   2  14        1.20       -2.11      3.89 o 
 -17   2  14       12.29        9.95      4.14 o 
 -16   2  14        6.51        4.44      2.39 o 
 -15   2  14        0.01       -0.87      2.68 o 
 -14   2  14      150.53      164.59      7.87 o 
 -13   2  14      104.96       98.51      6.95 o 
 -12   2  14        7.63        6.31      1.76 o 
 -11   2  14       12.23       12.25      2.05 o 
 -10   2  14        2.97        2.51      1.32 o 
  -9   2  14       68.80       74.42      4.71 o 
  -8   2  14      294.42      323.01      9.94 o 
  -7   2  14      146.86      155.93      6.83 o 
  -6   2  14      531.82      509.32     12.52 o 
  -5   2  14      152.03      148.19      6.60 o 
  -4   2  14        0.42        0.31      1.29 o 
  -3   2  14      234.17      244.93      8.53 o 
  -2   2  14      155.95      159.45      6.91 o 
  -1   2  14       95.73       94.61      6.36 o 
   0   2  14        2.67        0.73      1.79 o 
   1   2  14       77.61       68.25      5.41 o 
   2   2  14        1.08       -1.20      1.20 o 
   3   2  14       89.91       97.42      9.42 o 
   4   2  14        1.09       -2.50      2.50 o 
   5   2  14       74.39       91.31     11.92 o 
   6   2  14      346.37      407.44     21.93 o 
   7   2  14       24.78       10.49      3.81 o 
   8   2  14       34.13       18.12      4.29 o 
 -18   3  14        3.77       -1.54      3.02 o 
 -17   3  14      276.41      320.18     15.82 o 
 -16   3  14       22.62       34.43      6.01 o 
 -15   3  14      194.11      217.15      9.64 o 
 -14   3  14        2.78        0.34      2.06 o 
 -13   3  14      139.38      164.29      8.67 o 
 -12   3  14      232.69      220.11      9.01 o 
 -11   3  14      614.18      635.02     19.64 o 
 -10   3  14       87.79       86.06      6.37 o 
  -9   3  14      424.58      425.68     12.12 o 
  -8   3  14       84.18       76.06      5.98 o 
  -7   3  14       54.23       49.56      4.89 o 
  -6   3  14      891.42      865.53     17.54 o 
  -5   3  14      139.29      145.41      6.92 o 
  -4   3  14      468.22      500.92     16.09 o 
  -3   3  14       13.77       16.10      4.24 o 
  -2   3  14      491.20      495.74     19.75 o 
  -1   3  14      136.58      128.47      6.92 o 
   0   3  14      174.73      182.44      7.86 o 
   1   3  14       47.73       44.74      5.53 o 
   2   3  14       83.48       85.35     11.68 o 
   3   3  14        3.33        6.13      2.29 o 
   4   3  14      417.98      475.27     25.51 o 
   5   3  14       29.80       33.00      7.15 o 
   6   3  14      237.10      231.61     12.21 o 
   7   3  14       28.99       28.85      5.96 o 
 -16   4  14        0.74       -1.19      4.77 o 
 -15   4  14        1.02        1.09      3.58 o 
 -14   4  14        0.73        2.25      3.06 o 
 -13   4  14       57.69       68.31      8.19 o 
 -12   4  14       14.01       21.58     11.80 o 
 -11   4  14        9.85        7.79      3.83 o 
 -10   4  14      186.02      198.44     12.31 o 
  -9   4  14       13.65       10.37      3.17 o 
  -8   4  14      135.72      135.72      7.92 o 
  -7   4  14      209.18      203.96      8.69 o 
  -6   4  14        7.25        6.45      2.26 o 
  -5   4  14       26.90       18.27      3.02 o 
  -4   4  14       45.37       47.69      4.98 o 
  -3   4  14       16.35       14.54      2.90 o 
  -2   4  14        0.50        1.66      1.76 o 
  -1   4  14       14.82       16.44      3.15 o 
   0   4  14       73.97       68.79      8.46 o 
   1   4  14      309.76      313.50     14.33 o 
   2   4  14        0.54       -1.90      1.90 o 
   3   4  14      130.33      130.65     14.78 o 
   4   4  14       18.45       22.23      4.45 o 
   5   4  14      123.70      109.70     10.36 o 
   6   4  14        1.39       -5.24      5.24 o 
 -13   5  14       40.57       45.06     12.16 o 
 -12   5  14       97.05       95.52     10.43 o 
 -11   5  14        7.31        9.38      4.67 o 
 -10   5  14        5.70        1.47      3.53 o 
  -9   5  14      112.36      110.03     12.28 o 
  -8   5  14       12.74       10.12      4.30 o 
  -7   5  14       26.75       23.19      3.60 o 
  -6   5  14       42.12       30.81      4.26 o 
  -5   5  14      241.20      251.78     10.37 o 
  -4   5  14       45.59       51.93      9.32 o 
  -3   5  14       73.73       60.12      5.89 o 
  -2   5  14       15.28       18.37      3.46 o 
  -1   5  14       37.32       48.06      6.91 o 
   0   5  14        9.05        2.82      3.58 o 
   1   5  14      131.68      128.24     11.07 o 
   2   5  14       46.92       60.69      8.14 o 
  -7   6  14      105.15       93.46     14.54 o 
  -5   6  14      220.56      242.87     12.61 o 
  -4   6  14       19.29       22.96      4.05 o 
  -3   6  14       21.43       20.03      5.48 o 
 -18   1  15       98.70       92.66      9.59 o 
 -17   1  15        0.75        6.34      3.45 o 
 -16   1  15      253.49      275.17     10.31 o 
 -15   1  15       16.57       10.75      2.82 o 
 -14   1  15       73.15       72.88      5.96 o 
 -13   1  15      175.98      199.96      6.96 o 
 -12   1  15       64.36       65.74      4.70 o 
 -11   1  15      301.28      302.38      8.30 o 
 -10   1  15      305.96      321.83      8.44 o 
  -9   1  15      436.48      430.62      9.60 o 
  -8   1  15      115.41      114.09      5.14 o 
  -7   1  15      279.97      271.85      7.33 o 
  -6   1  15        4.15        5.81      1.81 o 
  -5   1  15       94.06       91.82      8.14 o 
  -4   1  15       41.05       41.63      4.12 o 
  -3   1  15      102.71       91.96      5.58 o 
  -2   1  15       12.15        8.79      2.35 o 
  -1   1  15      226.25      232.01      8.44 o 
   0   1  15       37.19       37.06      3.80 o 
   1   1  15       18.28       10.69      2.61 o 
   2   1  15      124.06      136.08      8.00 o 
   3   1  15      187.54      187.15     10.97 o 
   4   1  15      216.72      212.57     20.98 o 
   5   1  15        1.99       -2.38      3.10 o 
   6   1  15       26.35       22.17      5.72 o 
 -18   2  15       18.92       22.48      5.77 o 
 -17   2  15       17.54       10.58      3.31 o 
 -16   2  15      217.42      203.54      9.37 o 
 -15   2  15       97.55      107.16      7.76 o 
 -14   2  15      192.87      202.19      8.76 o 
 -13   2  15       96.30       90.67      6.82 o 
 -12   2  15      564.38      580.31     12.14 o 
 -11   2  15       33.49       30.56      3.21 o 
 -10   2  15       39.61       35.25      3.41 o 
  -9   2  15       13.09        8.41      2.41 o 
  -8   2  15       81.97       81.42      6.05 o 
  -7   2  15      127.33      120.31      7.52 o 
  -6   2  15      110.14      109.43      6.74 o 
  -5   2  15       60.99       55.13      5.05 o 
  -4   2  15       93.91       83.54      6.17 o 
  -3   2  15        5.84        4.04      1.88 o 
  -2   2  15      599.00      598.10     14.17 o 
  -1   2  15      242.85      248.58      8.85 o 
   0   2  15      603.98      594.33     14.31 o 
   1   2  15      455.36      471.38     15.05 o 
   2   2  15      200.89      209.53     10.78 o 
   3   2  15      473.69      517.32     17.08 o 
   4   2  15       45.80       47.68      8.11 o 
   5   2  15      281.12      260.10     17.64 o 
   6   2  15       36.23       21.93      5.48 o 
   7   2  15       32.98       20.74      4.29 o 
 -17   3  15       17.32       15.05      4.30 o 
 -16   3  15        4.31       -0.97      3.15 o 
 -15   3  15       42.46       43.18      9.94 o 
 -14   3  15        0.49        7.43      3.81 o 
 -13   3  15       20.52       17.57      5.48 o 
 -12   3  15      278.57      251.22     12.47 o 
 -11   3  15      526.48      506.62     17.87 o 
 -10   3  15      388.26      387.32     11.89 o 
  -9   3  15      103.46      104.58      7.32 o 
  -8   3  15      371.53      359.49     11.37 o 
  -7   3  15       53.41       46.62      4.72 o 
  -6   3  15       35.56       38.66      5.40 o 
  -5   3  15       48.49       55.14      5.14 o 
  -4   3  15       74.20       73.17      5.94 o 
  -3   3  15       43.47       42.14      4.49 o 
  -2   3  15       17.31       18.96      3.63 o 
  -1   3  15       69.01       76.01      7.03 o 
   0   3  15      153.50      157.00      7.85 o 
   1   3  15       62.03       48.14      4.83 o 
   2   3  15        0.01       -2.38      2.38 o 
   3   3  15       70.63       99.65     13.11 o 
   4   3  15       34.19       38.62      7.87 o 
   5   3  15        1.14       -2.30      2.30 o 
   6   3  15        8.25       10.25      3.58 o 
 -15   4  15       57.07       52.05      8.24 o 
 -14   4  15       94.44      112.23     17.76 o 
 -13   4  15       48.04       47.40      7.20 o 
 -12   4  15      365.36      406.24     24.79 o 
 -11   4  15       49.39       39.54      6.21 o 
 -10   4  15       19.82       22.40      5.32 o 
  -9   4  15       30.99       32.98      4.23 o 
  -8   4  15      148.79      153.12     10.72 o 
  -7   4  15      144.91      135.35      9.06 o 
  -6   4  15      764.21      816.56     18.42 o 
  -5   4  15        1.20        3.64      1.81 o 
  -4   4  15      493.38      516.84     14.54 o 
  -3   4  15      147.87      168.94      8.59 o 
  -2   4  15      172.39      181.91      9.61 o 
  -1   4  15      256.15      243.68      9.97 o 
   0   4  15       33.00       26.25      5.84 o 
   1   4  15        3.42        3.55      2.74 o 
   2   4  15      166.91      202.27     11.84 o 
   3   4  15        0.04        2.05      3.46 o 
 -12   5  15        1.01       -7.39      8.58 o 
 -11   5  15       35.71       43.49      7.49 o 
 -10   5  15       24.11       21.51      5.77 o 
  -9   5  15      256.04      271.27     14.72 o 
  -8   5  15        0.38        0.05      3.25 o 
  -7   5  15      138.55      158.28     10.81 o 
  -6   5  15       17.78       25.97      4.00 o 
  -5   5  15       25.16       15.37      3.29 o 
  -4   5  15        1.70        1.19      1.98 o 
  -3   5  15       22.57       19.21      3.70 o 
  -2   5  15      136.48      125.07     10.79 o 
  -1   5  15       26.28       22.13      7.03 o 
   0   5  15      369.31      387.27     16.84 o 
  -5   6  15      145.55      177.37     14.07 o 
 -18   0  16        8.25       12.87      6.20 o 
 -17   0  16      122.36      129.45     15.26 o 
 -16   0  16        2.32        6.20      4.05 o 
 -15   0  16       97.34       98.80     15.62 o 
 -14   0  16      165.09      173.03      9.52 o 
 -13   0  16      377.36      415.41     15.50 o 
 -12   0  16      140.83      132.61      7.87 o 
 -11   0  16       20.25       21.80      4.00 o 
 -10   0  16        5.13        6.74      2.74 o 
  -9   0  16      807.98      874.66     20.47 o 
  -8   0  16      300.63      289.61     11.80 o 
  -7   0  16      482.10      477.50     14.12 o 
  -6   0  16      486.42      503.75     14.42 o 
  -5   0  16      407.57      396.92     12.49 o 
  -4   0  16      629.71      631.78     25.51 o 
  -3   0  16      196.29      173.56     12.87 o 
  -2   0  16      171.19      195.25     13.83 o 
  -1   0  16       27.22       20.50      5.01 o 
   0   0  16       14.00       14.54      4.05 o 
   1   0  16      154.16      182.14     13.35 o 
   2   0  16     2303.17     2340.91     56.74 o 
   3   0  16       17.91       20.26      4.53 o 
   4   0  16      372.60      401.95     21.22 o 
 -18   1  16       20.52       27.61      4.80 o 
 -17   1  16       28.37       26.82      5.96 o 
 -16   1  16      319.88      326.67     13.11 o 
 -15   1  16      218.03      222.18      9.21 o 
 -14   1  16       43.10       37.99      3.67 o 
 -13   1  16       33.20       33.40      4.06 o 
 -12   1  16       55.42       58.77      4.45 o 
 -11   1  16       52.85       52.00      4.15 o 
 -10   1  16        8.75       11.37      2.16 o 
  -9   1  16      128.65      122.68      5.82 o 
  -8   1  16        2.69        3.40      1.37 o 
  -7   1  16      186.34      188.40      7.69 o 
  -6   1  16       45.87       44.65      4.49 o 
  -5   1  16      515.36      500.58     12.55 o 
  -4   1  16      145.84      145.34      6.55 o 
  -3   1  16       23.62       20.22      4.79 o 
  -2   1  16       55.63       57.70      8.43 o 
  -1   1  16      251.30      256.06     11.37 o 
   0   1  16       19.65        9.26      5.13 o 
   1   1  16       31.74       22.46      3.60 o 
   2   1  16       30.82       28.88      6.08 o 
   3   1  16        8.42       -0.25      7.27 o 
   4   1  16        9.17        8.82      3.81 o 
   5   1  16        3.87       10.97      4.05 o 
 -18   2  16      165.50      134.46     15.50 o 
 -17   2  16       51.15       45.42      7.39 o 
 -16   2  16       16.93       16.11      3.31 o 
 -15   2  16      251.95      274.11     10.58 o 
 -14   2  16      188.67      193.49     17.12 o 
 -13   2  16       19.47       16.11      3.06 o 
 -12   2  16        1.24        3.46      1.79 o 
 -11   2  16      112.90      115.21      9.32 o 
 -10   2  16        7.71        8.56      2.38 o 
  -9   2  16        1.16        0.06      1.73 o 
  -8   2  16      289.09      302.98     10.39 o 
  -7   2  16      126.87      114.04      8.05 o 
  -6   2  16      101.65       98.81      6.83 o 
  -5   2  16       11.85        8.45      2.40 o 
  -4   2  16      253.39      233.08      8.88 o 
  -3   2  16       96.53       93.17      6.51 o 
  -2   2  16       18.72       19.39      3.84 o 
  -1   2  16       16.79       19.52      3.01 o 
   0   2  16      106.97      116.50      7.46 o 
   1   2  16        5.70        4.10      1.71 o 
   2   2  16      216.67      241.44     27.06 o 
   3   2  16       24.71       33.38      6.68 o 
   4   2  16        0.55        3.10      3.10 o 
   5   2  16       17.95       13.35      4.05 o 
   6   2  16        0.10       -2.86      2.86 o 
 -17   3  16       20.14       31.77     11.44 o 
 -16   3  16      304.07      344.74     24.79 o 
 -15   3  16       23.59       23.07      5.16 o 
 -14   3  16      358.27      378.53     16.09 o 
 -13   3  16      398.66      411.16     18.48 o 
 -12   3  16        0.83       -2.34      2.34 o 
 -11   3  16        6.47       12.00      2.66 o 
 -10   3  16      176.68      166.69     10.39 o 
  -9   3  16      144.41      153.86      8.35 o 
  -8   3  16        5.61        3.21      2.00 o 
  -7   3  16        0.18       -0.51      1.51 o 
  -6   3  16        2.96        2.94      2.23 o 
  -5   3  16      394.85      412.67     16.33 o 
  -4   3  16        0.01       -0.93      1.87 o 
  -3   3  16      411.20      431.57     12.84 o 
  -2   3  16      400.11      400.27     21.69 o 
  -1   3  16       93.98       82.49      8.43 o 
   0   3  16      105.81       92.88      8.01 o 
   1   3  16      184.98      180.02     17.64 o 
   2   3  16       97.82      110.09     27.77 o 
   3   3  16        2.03        5.80      4.29 o 
   4   3  16       44.01       61.75     12.28 o 
 -14   4  16       13.49       15.09      8.46 o 
 -13   4  16       18.31       11.52      4.85 o 
 -12   4  16       68.74       54.00      7.64 o 
 -11   4  16        0.08        0.18      6.20 o 
 -10   4  16       34.30       31.31      5.63 o 
  -9   4  16        0.02       -0.04      1.84 o 
  -8   4  16       17.15       19.06      3.25 o 
  -7   4  16       80.26       61.41      7.84 o 
  -6   4  16       27.86       28.62      3.96 o 
  -5   4  16       45.18       35.17      4.57 o 
  -4   4  16       54.23       43.61      4.90 o 
  -3   4  16       20.55       11.93      2.93 o 
  -2   4  16      241.08      245.86     18.48 o 
  -1   4  16      193.34      184.08     11.13 o 
   0   4  16        4.13        0.24      3.70 o 
   1   4  16       34.58       33.79      5.90 o 
   2   4  16        9.99       15.70      6.68 o 
   3   4  16       53.80       51.26      9.30 o 
 -10   5  16       37.91       57.46     13.11 o 
  -9   5  16        0.15        0.42      3.68 o 
  -8   5  16       51.64       50.54      7.62 o 
  -7   5  16        7.81       10.42      2.77 o 
  -6   5  16        8.40        3.37      2.25 o 
  -5   5  16       14.17       10.18      3.75 o 
  -4   5  16       19.37       19.93      4.42 o 
  -3   5  16       47.60       44.43      6.37 o 
  -2   5  16       31.72       38.77      6.07 o 
 -18   1  17      239.80      229.82     17.64 o 
 -17   1  17       81.42       69.63      7.92 o 
 -16   1  17      291.39      318.33     11.51 o 
 -15   1  17       62.89       56.17      6.78 o 
 -14   1  17       48.77       53.75      4.46 o 
 -13   1  17        0.33        0.53      1.95 o 
 -12   1  17        6.06        6.63      1.78 o 
 -11   1  17       61.79       59.42      4.55 o 
 -10   1  17       77.25       81.21      5.22 o 
  -9   1  17      177.83      185.54      7.97 o 
  -8   1  17      750.62      759.03     16.44 o 
  -7   1  17       47.52       43.00      4.59 o 
  -6   1  17      211.80      216.60      8.39 o 
  -5   1  17      645.02      643.60     14.86 o 
  -4   1  17       85.37       84.88      6.20 o 
  -3   1  17       20.11       16.85      2.80 o 
  -2   1  17       30.93       28.60      4.34 o 
  -1   1  17       65.94       68.24      6.91 o 
   0   1  17       56.66       52.07      6.04 o 
   1   1  17      201.04      222.83     11.02 o 
   2   1  17        8.68        8.81      2.61 o 
   3   1  17      304.35      293.80     12.98 o 
   4   1  17        0.85       -0.24      3.34 o 
   5   1  17      283.54      306.59     19.79 o 
 -17   2  17      223.95      209.52     18.24 o 
 -16   2  17      349.03      336.67     12.16 o 
 -15   2  17        1.99        3.95      2.45 o 
 -14   2  17       54.72       50.25      5.91 o 
 -13   2  17       61.79       66.86      7.58 o 
 -12   2  17        3.60        0.53      2.01 o 
 -11   2  17      438.37      458.59     17.06 o 
 -10   2  17      326.14      312.23     10.72 o 
  -9   2  17      160.69      161.64      8.04 o 
  -8   2  17        0.23       -0.89      2.57 o 
  -7   2  17      542.29      558.71     14.38 o 
  -6   2  17      528.51      568.04     14.50 o 
  -5   2  17        0.04       -1.43      1.43 o 
  -4   2  17       60.11       59.44      5.25 o 
  -3   2  17      146.96      156.37      7.48 o 
  -2   2  17      274.01      270.47      9.75 o 
  -1   2  17        0.63       -0.26      1.53 o 
   0   2  17      113.41      115.37      7.87 o 
   1   2  17        7.50        9.59      3.09 o 
   2   2  17       72.65       87.50     12.16 o 
   3   2  17        3.19        6.44      3.81 o 
   4   2  17      196.58      213.37     16.69 o 
   5   2  17       48.04       48.87      7.15 o 
 -15   3  17        3.96       -3.20      7.63 o 
 -14   3  17        0.76        2.83      2.64 o 
 -13   3  17       21.09       15.15      3.66 o 
 -12   3  17       20.10       21.06      4.88 o 
 -11   3  17        6.04        4.94      2.32 o 
 -10   3  17       20.45       19.79      3.26 o 
  -9   3  17        4.80        4.83      1.96 o 
  -8   3  17       65.66       61.37      5.77 o 
  -7   3  17        9.11        9.11      2.49 o 
  -6   3  17      100.34       84.69      6.81 o 
  -5   3  17       73.66       70.71      6.15 o 
  -4   3  17        6.41       13.54      3.00 o 
  -3   3  17        3.81        8.87      2.56 o 
  -2   3  17       24.32       20.03      4.61 o 
  -1   3  17       65.85       60.51     12.94 o 
   0   3  17        0.14        1.95      2.14 o 
   1   3  17       60.74       73.79      7.90 o 
   2   3  17      106.86       94.67     13.35 o 
 -13   4  17       38.14       42.44     12.16 o 
 -12   4  17        3.27        3.27      5.36 o 
 -11   4  17      174.38      163.20     12.88 o 
 -10   4  17        0.56       -2.73      2.73 o 
  -9   4  17        0.27        5.62      3.80 o 
  -8   4  17        6.66        2.44      2.09 o 
  -7   4  17        9.57       11.67      3.15 o 
  -6   4  17      151.04      167.09     11.06 o 
  -5   4  17      269.63      282.50     11.10 o 
  -4   4  17      109.90      127.05      8.83 o 
  -3   4  17        2.24        2.54      3.24 o 
  -2   4  17       14.83        8.34      2.64 o 
  -1   4  17      534.75      577.32     20.39 o 
   0   4  17      123.73      122.96     11.04 o 
   1   4  17       60.79       41.24      9.06 o 
  -7   5  17        2.23        2.07      2.51 o 
  -6   5  17        1.02       -3.46      8.23 o 
  -5   5  17        0.29       -2.32      4.89 o 
 -17   0  18        9.29       17.40      5.48 o 
 -16   0  18       15.19       10.25      5.24 o 
 -15   0  18       19.78       22.99      4.17 o 
 -14   0  18       72.26       68.07     11.56 o 
 -13   0  18      254.16      265.38     11.97 o 
 -12   0  18       11.39        8.16      3.58 o 
 -11   0  18      123.67      135.01     11.92 o 
 -10   0  18       96.77       88.69      9.30 o 
  -9   0  18      304.54      319.01     12.37 o 
  -8   0  18       95.98       89.26      7.79 o 
  -7   0  18      774.83      795.08     30.99 o 
  -6   0  18       46.26       55.31      9.77 o 
  -5   0  18        2.19        2.62      2.62 o 
  -4   0  18       48.33       47.20      8.34 o 
  -3   0  18      420.77      436.28     22.65 o 
  -2   0  18        3.76        9.30      3.10 o 
  -1   0  18       14.06       11.68      3.58 o 
   0   0  18      421.29      433.90     22.89 o 
   1   0  18        3.14       10.01      3.81 o 
   2   0  18      530.67      536.89     26.22 o 
   3   0  18       29.97       36.71      7.39 o 
 -17   1  18        3.16       -2.27      2.37 o 
 -16   1  18        8.50        9.52      2.87 o 
 -15   1  18      132.56      139.99      8.92 o 
 -14   1  18       21.37       24.53      4.54 o 
 -13   1  18       23.42       17.61      2.56 o 
 -12   1  18      137.96      139.96      6.53 o 
 -11   1  18        0.88       -0.21      1.69 o 
 -10   1  18        5.94        7.22      3.36 o 
  -9   1  18       45.94       38.98      4.62 o 
  -8   1  18       31.63       30.65      4.12 o 
  -7   1  18       45.32       38.02      4.27 o 
  -6   1  18       73.13       68.69      5.80 o 
  -5   1  18       42.81       33.57      7.31 o 
  -4   1  18      587.70      604.59     23.72 o 
  -3   1  18       18.88       10.36      3.22 o 
  -2   1  18      171.49      174.61     14.66 o 
  -1   1  18      145.83      151.92     16.33 o 
   0   1  18      272.83      266.36     12.63 o 
   1   1  18        5.07        5.52      2.44 o 
   2   1  18        2.94        6.44      3.34 o 
   3   1  18       14.69        5.24      3.81 o 
   4   1  18       12.06       19.31      4.29 o 
 -17   2  18        0.16       -6.20      6.20 o 
 -16   2  18        4.41       -3.34      3.34 o 
 -15   2  18        3.26        6.35      6.08 o 
 -14   2  18        8.85        5.26      2.73 o 
 -13   2  18        3.86        4.35      2.12 o 
 -12   2  18       12.68       13.07      2.98 o 
 -11   2  18        2.20        0.64      1.86 o 
 -10   2  18       73.12       67.74      6.10 o 
  -9   2  18      168.23      188.24     11.83 o 
  -8   2  18       81.17       88.43      6.96 o 
  -7   2  18        0.08       -1.85      1.85 o 
  -6   2  18       12.94        9.05      2.45 o 
  -5   2  18       16.10       15.84      3.11 o 
  -4   2  18        2.64        2.58      1.90 o 
  -3   2  18       87.83       98.03      7.28 o 
  -2   2  18       30.59       28.18      3.89 o 
  -1   2  18        2.42        1.75      4.05 o 
   0   2  18        2.93        9.24      2.74 o 
   1   2  18      105.71       95.99     16.09 o 
   2   2  18      132.83      149.24     16.93 o 
   3   2  18       24.13       18.36      4.29 o 
 -14   3  18      313.59      330.84     15.59 o 
 -13   3  18       24.61       24.02      4.92 o 
 -12   3  18       53.14       46.37      6.57 o 
 -11   3  18      137.92      134.40      8.94 o 
 -10   3  18      390.18      399.14     25.41 o 
  -9   3  18        5.44        6.00      2.40 o 
  -8   3  18      133.65      143.96     11.03 o 
  -7   3  18       10.46        2.06      2.27 o 
  -6   3  18      195.16      231.92     11.97 o 
  -5   3  18       11.59        7.29      2.65 o 
  -4   3  18       22.85       24.06      3.88 o 
  -3   3  18        8.30        5.72      2.35 o 
  -2   3  18      250.28      253.04     12.90 o 
  -1   3  18       58.59       49.83      5.34 o 
   0   3  18      444.07      451.06     17.68 o 
 -11   4  18      106.57      102.45     10.19 o 
 -10   4  18        2.11       -2.15      2.87 o 
  -9   4  18       72.70       82.08      7.06 o 
  -8   4  18       20.97       16.33      3.37 o 
  -7   4  18      134.84      116.05     14.48 o 
  -6   4  18        0.60       -1.69      2.04 o 
  -5   4  18       27.90       24.98      3.97 o 
  -4   4  18        1.28        1.41      2.19 o 
  -3   4  18      109.32       99.51     10.20 o 
  -2   4  18      174.73      201.45     16.93 o 
  -1   4  18        0.01       -2.86      4.53 o 
 -17   1  19      207.46      232.92     17.17 o 
 -16   1  19        1.40        3.41      2.79 o 
 -15   1  19      105.34       99.48      7.59 o 
 -14   1  19       39.34       35.47      3.73 o 
 -13   1  19       45.62       44.30      4.85 o 
 -12   1  19       94.59       92.19      7.01 o 
 -11   1  19       24.50       27.86      4.03 o 
 -10   1  19      207.44      203.49      8.78 o 
  -9   1  19       78.91       77.44      6.47 o 
  -8   1  19      119.69      127.86      8.33 o 
  -7   1  19      154.88      144.27      9.09 o 
  -6   1  19       15.48       19.61      4.11 o 
  -5   1  19      112.74      118.47      9.76 o 
  -4   1  19      114.88      130.74     10.54 o 
  -3   1  19       71.65       67.25      7.50 o 
  -2   1  19       71.69       86.78     12.16 o 
  -1   1  19       19.88       12.27      4.05 o 
   0   1  19      590.53      663.37     21.22 o 
   1   1  19       52.54       47.84      6.31 o 
   2   1  19      130.86      123.18      9.85 o 
 -15   2  19        1.18       -1.74      5.01 o 
 -14   2  19      181.78      188.38     11.21 o 
 -13   2  19      164.47      165.30      8.57 o 
 -12   2  19      181.01      197.81     10.95 o 
 -11   2  19      261.34      259.04     10.26 o 
 -10   2  19       73.17       74.45      9.59 o 
  -9   2  19        5.99        9.50      2.65 o 
  -8   2  19        0.58       -0.06      1.81 o 
  -7   2  19       81.42       88.42      6.97 o 
  -6   2  19       20.01       24.68      3.88 o 
  -5   2  19      136.98      153.60      8.67 o 
  -4   2  19        2.70        2.20      1.98 o 
  -3   2  19      359.44      364.94     20.62 o 
  -2   2  19       26.27       32.33      5.09 o 
  -1   2  19      106.97       90.61     18.12 o 
   0   2  19       25.84       14.10      3.77 o 
 -13   3  19       27.83       30.99      8.34 o 
 -12   3  19       19.06        9.26      3.55 o 
 -11   3  19       96.64       96.29      9.67 o 
 -10   3  19       41.50       41.31      5.14 o 
  -9   3  19        8.88        7.36      2.45 o 
  -8   3  19       13.79        7.13      3.31 o 
  -7   3  19       81.23       72.17      8.00 o 
  -6   3  19        2.17        2.40      2.30 o 
  -5   3  19       23.85       16.65      3.29 o 
  -4   3  19        9.28        5.30      2.22 o 
  -3   3  19        1.11       -1.86      1.86 o 
  -2   3  19       37.43       34.21      4.62 o 
  -1   3  19        1.73        0.46      3.22 o 
  -9   4  19        3.01       -1.67      3.10 o 
  -8   4  19       10.86       25.51      5.96 o 
  -7   4  19      142.01      134.49     11.12 o 
  -6   4  19        6.19        1.79      2.25 o 
  -5   4  19      213.85      230.54     17.64 o 
  -4   4  19      126.50       88.21     12.40 o 
 -16   0  20        2.97        1.30      3.58 o 
 -15   0  20        0.01       -1.25      3.34 o 
 -14   0  20       19.45       23.14      4.55 o 
 -13   0  20       62.57       67.49      8.34 o 
 -12   0  20      133.14      164.36     15.26 o 
 -11   0  20      137.00      143.04     15.97 o 
 -10   0  20      901.75      997.01     37.43 o 
  -9   0  20       35.64       26.94      6.91 o 
  -8   0  20      723.01      767.91     32.66 o 
  -7   0  20      912.07      930.02     36.00 o 
  -6   0  20       11.32       13.35      4.77 o 
  -5   0  20       17.46       16.45      5.48 o 
  -4   0  20       81.25       95.84     12.87 o 
  -3   0  20       26.01       22.65      5.72 o 
  -2   0  20      205.24      226.49     17.40 o 
  -1   0  20        1.91       -2.86      2.86 o 
   0   0  20       46.23       29.09      6.68 o 
 -16   1  20       45.75       39.34      8.34 o 
 -15   1  20       71.64       62.04     10.85 o 
 -14   1  20        0.79        4.30      2.19 o 
 -13   1  20        8.35        9.73      2.42 o 
 -12   1  20       98.78       89.93      7.15 o 
 -11   1  20       20.53       22.62      3.83 o 
 -10   1  20       39.52       37.98      4.79 o 
  -9   1  20       23.85       25.01      3.67 o 
  -8   1  20        5.77        9.91      3.12 o 
  -7   1  20        0.30        7.44      2.44 o 
  -6   1  20       24.73       29.41      5.04 o 
  -5   1  20       24.68       28.36      5.26 o 
  -4   1  20      118.22      118.61     11.68 o 
  -3   1  20       11.08       11.66      3.45 o 
  -2   1  20       22.21       20.92      4.51 o 
  -1   1  20      104.97       84.74      9.89 o 
   0   1  20       33.21       23.55      4.07 o 
 -14   2  20        6.48        6.68      4.29 o 
 -13   2  20       10.71        5.44      2.77 o 
 -12   2  20       66.13       80.26      6.66 o 
 -11   2  20        7.07        3.76      2.26 o 
 -10   2  20       12.93       13.39      2.91 o 
  -9   2  20        0.87        3.61      2.15 o 
  -8   2  20       25.75       21.29      3.64 o 
  -7   2  20       21.48       18.12      3.52 o 
  -6   2  20       18.72       16.38      3.39 o 
  -5   2  20      196.39      189.79     11.12 o 
  -4   2  20       35.70       36.64     10.01 o 
  -3   2  20       11.78       14.60      3.62 o 
  -2   2  20      126.32      113.28     13.71 o 
 -11   3  20       31.07       35.28      5.61 o 
 -10   3  20       49.31       40.53      6.07 o 
  -9   3  20      156.83      170.66     16.45 o 
  -8   3  20       25.77       26.22      4.27 o 
  -7   3  20      104.00      117.88     10.61 o 
  -6   3  20       34.87       42.69      6.40 o 
  -5   3  20       44.75       36.86      4.91 o 
  -4   3  20        0.58       -2.77      4.41 o 
  -3   3  20      109.32      114.20     13.11 o 
 -14   1  21       50.28       50.22      6.68 o 
 -13   1  21        0.05       -1.35      1.84 o 
 -12   1  21      123.96      120.11      8.48 o 
 -11   1  21       26.84       29.92      7.28 o 
 -10   1  21        1.94        4.53      2.36 o 
  -9   1  21      419.54      407.16     16.69 o 
  -8   1  21       70.28       49.59      6.38 o 
  -7   1  21        3.36        0.87      2.38 o 
  -6   1  21       54.65       42.85      8.46 o 
  -5   1  21      180.41      177.99     19.31 o 
  -4   1  21        6.55        6.39      2.95 o 
  -3   1  21       62.96       50.07      9.77 o 
  -2   1  21       18.49       15.02      4.29 o 
 -13   2  21       10.72        8.82      4.29 o 
 -12   2  21      171.32      192.17     10.87 o 
 -11   2  21       67.93       70.97     12.28 o 
 -10   2  21      159.33      162.24     15.73 o 
  -9   2  21        0.11        1.48      2.28 o 
  -8   2  21       66.31       83.11      7.15 o 
  -7   2  21        7.86        8.58      4.53 o 
  -6   2  21       60.85       39.64      5.90 o 
  -5   2  21        5.72        8.11      4.29 o 
  -4   2  21       30.86        6.91      4.77 o 
  -7   3  21        4.72       -3.81      3.81 o 
  -6   3  21       11.81       -2.15      3.81 o 
 -10   2  22        0.10       -3.81      3.81 o 
                                                 
